# Supplementary material for: Antimicrobial Resistance in Fecal Escherichia coli from Humans and Pigs at Farms at Different Levels of Intensification
Source: Antibiotics (Basel). 2020 Sep 30;9(10):662. doi: 10.3390/antibiotics9100662 (PMC7650604; doi:10.3390/antibiotics9100662)
Supplement: Supplementary file 1 [file antibiotics-09-00662-s001.zip]

Archive with 4 entries (4 files):
- Supplemental Table 1.xls
- __MACOSX/._Supplemental Table 1.xls
- Supplemental_Figures 1 and 2.docx..docx
- __MACOSX/._Supplemental_Figures 1 and 2.docx..docx
