# Supplementary material for: Antimicrobial Resistance in Fecal Escherichia coli from Humans and Pigs at Farms at Different Levels of Intensification
Source: Antibiotics (Basel). 2020 Sep 30;9(10):662. doi: 10.3390/antibiotics9100662 (PMC7650604; doi:10.3390/antibiotics9100662)
Supplement: Supplementary file 1 [file antibiotics-09-00662-s001.zip › Supplemental Table 1.xls]

## Sheet: Sheet1
	Farm	Type	Isolate	chl	cip	ctx	gn	mem	sxt	tet	mdr	size	CHL	CIP	CTX	GN	MEM	SXT	TET	Resistance_antibiogram	New_resistance_antibiogram	Number of tested drugs isolate is resistant to
0	1	C	1	0	0	0	0	0	0	0	0	S	NA_	NA_	NA_	NA_	NA_	NA_	NA_	NA_NA_NA_NA_NA_NA_NA_	Susceptible	0
1	1	P	1	0	0	0	0	0	0	1	0	S	NA_	NA_	NA_	NA_	NA_	NA_	TET_	NA_NA_NA_NA_NA_NA_TET_	TET	1
2	1	U	1	0	0	0	0	0	0	1	0	S	NA_	NA_	NA_	NA_	NA_	NA_	TET_	NA_NA_NA_NA_NA_NA_TET_	TET	1
3	2	P	1	0	0	0	0	0	0	0	0	S	NA_	NA_	NA_	NA_	NA_	NA_	NA_	NA_NA_NA_NA_NA_NA_NA_	Susceptible	0
4	2	P	2	0	0	0	0	0	0	1	0	S	NA_	NA_	NA_	NA_	NA_	NA_	TET_	NA_NA_NA_NA_NA_NA_TET_	TET	1
5	3	C	1	0	0	0	0	0	0	0	0	S	NA_	NA_	NA_	NA_	NA_	NA_	NA_	NA_NA_NA_NA_NA_NA_NA_	Susceptible	0
6	3	P	1	1	0	0	0	0	1	0	0	S	CHL_	NA_	NA_	NA_	NA_	SXT_	NA_	CHL_NA_NA_NA_NA_SXT_NA_	CHL-SXT	2
7	3	P	2	1	0	0	0	0	1	1	1	S	CHL_	NA_	NA_	NA_	NA_	SXT_	TET_	CHL_NA_NA_NA_NA_SXT_TET_	CHL-SXT-TET	3
8	3	P	3	1	0	0	0	0	0	0	0	S	CHL_	NA_	NA_	NA_	NA_	NA_	NA_	CHL_NA_NA_NA_NA_NA_NA_	CHL	1
9	5	C	1	0	0	0	0	0	0	0	0	S	NA_	NA_	NA_	NA_	NA_	NA_	NA_	NA_NA_NA_NA_NA_NA_NA_	Susceptible	0
10	5	P	1	0	0	0	0	0	0	0	0	S	NA_	NA_	NA_	NA_	NA_	NA_	NA_	NA_NA_NA_NA_NA_NA_NA_	Susceptible	0
11	5	P	2	0	0	0	0	0	0	1	0	S	NA_	NA_	NA_	NA_	NA_	NA_	TET_	NA_NA_NA_NA_NA_NA_TET_	TET	1
12	5	P	3	0	0	0	0	0	0	0	0	S	NA_	NA_	NA_	NA_	NA_	NA_	NA_	NA_NA_NA_NA_NA_NA_NA_	Susceptible	0
13	5	P	4	0	0	0	0	0	0	0	0	S	NA_	NA_	NA_	NA_	NA_	NA_	NA_	NA_NA_NA_NA_NA_NA_NA_	Susceptible	0
14	5	P	5	0	1	0	0	0	0	1	0	S	NA_	CIP_	NA_	NA_	NA_	NA_	TET_	NA_CIP_NA_NA_NA_NA_TET_	CIP-TET	2
15	5	P	6	0	0	0	0	0	0	1	0	S	NA_	NA_	NA_	NA_	NA_	NA_	TET_	NA_NA_NA_NA_NA_NA_TET_	TET	1
16	5	P	7	1	0	0	0	0	1	0	0	S	CHL_	NA_	NA_	NA_	NA_	SXT_	NA_	CHL_NA_NA_NA_NA_SXT_NA_	CHL-SXT	2
17	5	U	1	0	0	0	0	0	0	0	0	S	NA_	NA_	NA_	NA_	NA_	NA_	NA_	NA_NA_NA_NA_NA_NA_NA_	Susceptible	0
18	6	C	1	0	0	0	0	0	0	0	0	S	NA_	NA_	NA_	NA_	NA_	NA_	NA_	NA_NA_NA_NA_NA_NA_NA_	Susceptible	0
19	6	P	1	0	0	0	0	0	0	1	0	S	NA_	NA_	NA_	NA_	NA_	NA_	TET_	NA_NA_NA_NA_NA_NA_TET_	TET	1
20	6	P	2	0	0	0	0	0	0	1	0	S	NA_	NA_	NA_	NA_	NA_	NA_	TET_	NA_NA_NA_NA_NA_NA_TET_	TET	1
21	6	P	3	0	0	0	0	0	0	1	0	S	NA_	NA_	NA_	NA_	NA_	NA_	TET_	NA_NA_NA_NA_NA_NA_TET_	TET	1
22	7	C	1	0	0	0	0	0	0	0	0	S	NA_	NA_	NA_	NA_	NA_	NA_	NA_	NA_NA_NA_NA_NA_NA_NA_	Susceptible	0
23	7	P	1	1	1	0	0	0	1	1	1	S	CHL_	CIP_	NA_	NA_	NA_	SXT_	TET_	CHL_CIP_NA_NA_NA_SXT_TET_	CHL-CIP-SXT-TET	4
24	7	P	2	0	0	0	0	0	1	1	0	S	NA_	NA_	NA_	NA_	NA_	SXT_	TET_	NA_NA_NA_NA_NA_SXT_TET_	SXT-TET	2
25	7	P	3	0	0	0	0	0	0	0	0	S	NA_	NA_	NA_	NA_	NA_	NA_	NA_	NA_NA_NA_NA_NA_NA_NA_	Susceptible	0
26	8	P	1	0	0	0	0	0	0	0	0	S	NA_	NA_	NA_	NA_	NA_	NA_	NA_	NA_NA_NA_NA_NA_NA_NA_	Susceptible	0
27	8	P	2	0	0	0	0	0	0	1	0	S	NA_	NA_	NA_	NA_	NA_	NA_	TET_	NA_NA_NA_NA_NA_NA_TET_	TET	1
28	8	U	1	0	0	0	0	0	0	0	0	S	NA_	NA_	NA_	NA_	NA_	NA_	NA_	NA_NA_NA_NA_NA_NA_NA_	Susceptible	0
29	9	C	1	0	0	0	0	0	0	0	0	S	NA_	NA_	NA_	NA_	NA_	NA_	NA_	NA_NA_NA_NA_NA_NA_NA_	Susceptible	0
30	9	P	1	0	0	0	0	0	0	1	0	S	NA_	NA_	NA_	NA_	NA_	NA_	TET_	NA_NA_NA_NA_NA_NA_TET_	TET	1
31	9	P	2	0	0	0	0	0	0	0	0	S	NA_	NA_	NA_	NA_	NA_	NA_	NA_	NA_NA_NA_NA_NA_NA_NA_	Susceptible	0
32	9	U	1	1	0	0	0	0	1	1	1	S	CHL_	NA_	NA_	NA_	NA_	SXT_	TET_	CHL_NA_NA_NA_NA_SXT_TET_	CHL-SXT-TET	3
33	10	C	1	0	0	0	0	0	0	0	0	S	NA_	NA_	NA_	NA_	NA_	NA_	NA_	NA_NA_NA_NA_NA_NA_NA_	Susceptible	0
34	10	P	1	0	0	0	0	0	0	0	0	S	NA_	NA_	NA_	NA_	NA_	NA_	NA_	NA_NA_NA_NA_NA_NA_NA_	Susceptible	0
35	10	P	2	1	0	0	0	0	1	1	1	S	CHL_	NA_	NA_	NA_	NA_	SXT_	TET_	CHL_NA_NA_NA_NA_SXT_TET_	CHL-SXT-TET	3
36	10	U	1	0	0	0	0	0	0	1	0	S	NA_	NA_	NA_	NA_	NA_	NA_	TET_	NA_NA_NA_NA_NA_NA_TET_	TET	1
37	11	P	1	0	0	0	0	0	0	0	0	S	NA_	NA_	NA_	NA_	NA_	NA_	NA_	NA_NA_NA_NA_NA_NA_NA_	Susceptible	0
38	11	P	2	0	1	0	0	0	1	1	1	S	NA_	CIP_	NA_	NA_	NA_	SXT_	TET_	NA_CIP_NA_NA_NA_SXT_TET_	CIP-SXT-TET	3
39	11	P	3	0	0	0	0	0	0	0	0	S	NA_	NA_	NA_	NA_	NA_	NA_	NA_	NA_NA_NA_NA_NA_NA_NA_	Susceptible	0
40	11	P	4	0	0	0	0	0	0	1	0	S	NA_	NA_	NA_	NA_	NA_	NA_	TET_	NA_NA_NA_NA_NA_NA_TET_	TET	1
41	11	P	5	0	0	0	0	0	0	0	0	S	NA_	NA_	NA_	NA_	NA_	NA_	NA_	NA_NA_NA_NA_NA_NA_NA_	Susceptible	0
42	11	U	1	0	0	0	0	0	0	1	0	S	NA_	NA_	NA_	NA_	NA_	NA_	TET_	NA_NA_NA_NA_NA_NA_TET_	TET	1
43	12	C	1	0	0	0	0	0	1	1	0	S	NA_	NA_	NA_	NA_	NA_	SXT_	TET_	NA_NA_NA_NA_NA_SXT_TET_	SXT-TET	2
44	12	P	1	1	0	0	0	0	1	1	1	S	CHL_	NA_	NA_	NA_	NA_	SXT_	TET_	CHL_NA_NA_NA_NA_SXT_TET_	CHL-SXT-TET	3
45	12	P	2	0	1	0	0	0	1	1	1	S	NA_	CIP_	NA_	NA_	NA_	SXT_	TET_	NA_CIP_NA_NA_NA_SXT_TET_	CIP-SXT-TET	3
46	12	P	3	0	0	0	0	0	0	1	0	S	NA_	NA_	NA_	NA_	NA_	NA_	TET_	NA_NA_NA_NA_NA_NA_TET_	TET	1
47	12	P	4	1	1	0	1	0	1	1	1	S	CHL_	CIP_	NA_	GN_	NA_	SXT_	TET_	CHL_CIP_NA_GN_NA_SXT_TET_	CHL-CIP-GN-SXT-TET	5
48	13	C	1	0	0	0	0	0	0	0	0	S	NA_	NA_	NA_	NA_	NA_	NA_	NA_	NA_NA_NA_NA_NA_NA_NA_	Susceptible	0
49	13	P	1	1	1	0	0	0	1	1	1	S	CHL_	CIP_	NA_	NA_	NA_	SXT_	TET_	CHL_CIP_NA_NA_NA_SXT_TET_	CHL-CIP-SXT-TET	4
50	13	P	2	1	0	0	0	0	1	1	1	S	CHL_	NA_	NA_	NA_	NA_	SXT_	TET_	CHL_NA_NA_NA_NA_SXT_TET_	CHL-SXT-TET	3
51	13	P	3	1	0	0	0	0	1	1	1	S	CHL_	NA_	NA_	NA_	NA_	SXT_	TET_	CHL_NA_NA_NA_NA_SXT_TET_	CHL-SXT-TET	3
52	13	P	4	0	0	0	1	0	0	1	0	S	NA_	NA_	NA_	GN_	NA_	NA_	TET_	NA_NA_NA_GN_NA_NA_TET_	GN-TET	2
53	13	P	5	1	0	0	0	0	1	1	1	S	CHL_	NA_	NA_	NA_	NA_	SXT_	TET_	CHL_NA_NA_NA_NA_SXT_TET_	CHL-SXT-TET	3
54	13	U	1	0	0	0	0	0	0	0	0	S	NA_	NA_	NA_	NA_	NA_	NA_	NA_	NA_NA_NA_NA_NA_NA_NA_	Susceptible	0
55	14	C	1	1	0	0	0	0	0	1	0	S	CHL_	NA_	NA_	NA_	NA_	NA_	TET_	CHL_NA_NA_NA_NA_NA_TET_	CHL-TET	2
56	14	P	1	0	0	0	0	0	0	1	0	S	NA_	NA_	NA_	NA_	NA_	NA_	TET_	NA_NA_NA_NA_NA_NA_TET_	TET	1
57	14	U	1	0	0	0	0	0	0	1	0	S	NA_	NA_	NA_	NA_	NA_	NA_	TET_	NA_NA_NA_NA_NA_NA_TET_	TET	1
58	15	P	1	0	0	0	0	0	0	0	0	S	NA_	NA_	NA_	NA_	NA_	NA_	NA_	NA_NA_NA_NA_NA_NA_NA_	Susceptible	0
59	15	P	2	0	0	0	0	0	0	1	0	S	NA_	NA_	NA_	NA_	NA_	NA_	TET_	NA_NA_NA_NA_NA_NA_TET_	TET	1
60	15	U	1	1	0	0	0	0	1	1	1	S	CHL_	NA_	NA_	NA_	NA_	SXT_	TET_	CHL_NA_NA_NA_NA_SXT_TET_	CHL-SXT-TET	3
61	16	C	1	0	0	0	0	0	0	0	0	S	NA_	NA_	NA_	NA_	NA_	NA_	NA_	NA_NA_NA_NA_NA_NA_NA_	Susceptible	0
62	16	P	1	0	0	0	0	0	0	1	0	S	NA_	NA_	NA_	NA_	NA_	NA_	TET_	NA_NA_NA_NA_NA_NA_TET_	TET	1
63	16	P	2	0	0	0	0	0	0	1	0	S	NA_	NA_	NA_	NA_	NA_	NA_	TET_	NA_NA_NA_NA_NA_NA_TET_	TET	1
64	17	C	1	0	0	0	0	0	0	1	0	S	NA_	NA_	NA_	NA_	NA_	NA_	TET_	NA_NA_NA_NA_NA_NA_TET_	TET	1
65	17	P	1	0	0	0	0	0	0	1	0	S	NA_	NA_	NA_	NA_	NA_	NA_	TET_	NA_NA_NA_NA_NA_NA_TET_	TET	1
66	17	U	1	0	0	0	0	0	0	1	0	S	NA_	NA_	NA_	NA_	NA_	NA_	TET_	NA_NA_NA_NA_NA_NA_TET_	TET	1
67	18	P	1	0	0	0	0	0	0	0	0	S	NA_	NA_	NA_	NA_	NA_	NA_	NA_	NA_NA_NA_NA_NA_NA_NA_	Susceptible	0
68	18	P	2	1	1	0	1	0	1	1	1	S	CHL_	CIP_	NA_	GN_	NA_	SXT_	TET_	CHL_CIP_NA_GN_NA_SXT_TET_	CHL-CIP-GN-SXT-TET	5
69	18	P	3	0	0	0	0	0	0	1	0	S	NA_	NA_	NA_	NA_	NA_	NA_	TET_	NA_NA_NA_NA_NA_NA_TET_	TET	1
70	19	C	1	0	0	0	0	0	0	0	0	S	NA_	NA_	NA_	NA_	NA_	NA_	NA_	NA_NA_NA_NA_NA_NA_NA_	Susceptible	0
71	19	P	1	0	0	0	0	0	0	1	0	S	NA_	NA_	NA_	NA_	NA_	NA_	TET_	NA_NA_NA_NA_NA_NA_TET_	TET	1
72	19	P	2	0	0	0	0	0	1	1	0	S	NA_	NA_	NA_	NA_	NA_	SXT_	TET_	NA_NA_NA_NA_NA_SXT_TET_	SXT-TET	2
73	19	U	1	0	0	0	0	0	0	0	0	S	NA_	NA_	NA_	NA_	NA_	NA_	NA_	NA_NA_NA_NA_NA_NA_NA_	Susceptible	0
74	20	C	1	0	0	0	0	0	0	1	0	S	NA_	NA_	NA_	NA_	NA_	NA_	TET_	NA_NA_NA_NA_NA_NA_TET_	TET	1
75	20	P	1	0	1	0	0	0	0	0	0	S	NA_	CIP_	NA_	NA_	NA_	NA_	NA_	NA_CIP_NA_NA_NA_NA_NA_	CIP	1
76	20	P	2	1	0	0	0	0	1	1	1	S	CHL_	NA_	NA_	NA_	NA_	SXT_	TET_	CHL_NA_NA_NA_NA_SXT_TET_	CHL-SXT-TET	3
77	20	P	3	0	1	0	0	0	0	1	0	S	NA_	CIP_	NA_	NA_	NA_	NA_	TET_	NA_CIP_NA_NA_NA_NA_TET_	CIP-TET	2
78	20	U	1	0	0	0	0	0	0	0	0	S	NA_	NA_	NA_	NA_	NA_	NA_	NA_	NA_NA_NA_NA_NA_NA_NA_	Susceptible	0
79	21	C	1	1	0	0	0	0	0	1	0	S	CHL_	NA_	NA_	NA_	NA_	NA_	TET_	CHL_NA_NA_NA_NA_NA_TET_	CHL-TET	2
80	21	P	1	0	0	0	0	0	0	1	0	S	NA_	NA_	NA_	NA_	NA_	NA_	TET_	NA_NA_NA_NA_NA_NA_TET_	TET	1
81	21	P	2	0	0	0	0	0	1	1	0	S	NA_	NA_	NA_	NA_	NA_	SXT_	TET_	NA_NA_NA_NA_NA_SXT_TET_	SXT-TET	2
82	21	P	3	0	0	0	0	0	0	1	0	S	NA_	NA_	NA_	NA_	NA_	NA_	TET_	NA_NA_NA_NA_NA_NA_TET_	TET	1
83	21	P	4	1	0	0	0	0	1	1	1	S	CHL_	NA_	NA_	NA_	NA_	SXT_	TET_	CHL_NA_NA_NA_NA_SXT_TET_	CHL-SXT-TET	3
84	21	U	1	1	0	0	0	0	0	1	0	S	CHL_	NA_	NA_	NA_	NA_	NA_	TET_	CHL_NA_NA_NA_NA_NA_TET_	CHL-TET	2
85	22	P	1	0	0	0	0	0	0	1	0	S	NA_	NA_	NA_	NA_	NA_	NA_	TET_	NA_NA_NA_NA_NA_NA_TET_	TET	1
86	22	P	2	0	0	0	0	0	0	0	0	S	NA_	NA_	NA_	NA_	NA_	NA_	NA_	NA_NA_NA_NA_NA_NA_NA_	Susceptible	0
87	22	P	3	0	0	0	0	0	0	1	0	S	NA_	NA_	NA_	NA_	NA_	NA_	TET_	NA_NA_NA_NA_NA_NA_TET_	TET	1
88	22	P	4	0	0	0	0	0	0	1	0	S	NA_	NA_	NA_	NA_	NA_	NA_	TET_	NA_NA_NA_NA_NA_NA_TET_	TET	1
89	22	U	1	0	0	0	0	0	0	0	0	S	NA_	NA_	NA_	NA_	NA_	NA_	NA_	NA_NA_NA_NA_NA_NA_NA_	Susceptible	0
90	23	C	1	0	0	0	0	0	1	0	0	S	NA_	NA_	NA_	NA_	NA_	SXT_	NA_	NA_NA_NA_NA_NA_SXT_NA_	SXT	1
91	23	P	1	0	0	0	0	0	0	0	0	S	NA_	NA_	NA_	NA_	NA_	NA_	NA_	NA_NA_NA_NA_NA_NA_NA_	Susceptible	0
92	23	P	2	0	0	0	0	0	0	1	0	S	NA_	NA_	NA_	NA_	NA_	NA_	TET_	NA_NA_NA_NA_NA_NA_TET_	TET	1
93	23	P	3	0	0	0	0	0	0	1	0	S	NA_	NA_	NA_	NA_	NA_	NA_	TET_	NA_NA_NA_NA_NA_NA_TET_	TET	1
94	23	P	4	0	0	0	0	0	0	1	0	S	NA_	NA_	NA_	NA_	NA_	NA_	TET_	NA_NA_NA_NA_NA_NA_TET_	TET	1
95	23	P	5	1	0	0	0	0	1	1	1	S	CHL_	NA_	NA_	NA_	NA_	SXT_	TET_	CHL_NA_NA_NA_NA_SXT_TET_	CHL-SXT-TET	3
96	23	U	1	0	0	0	0	0	0	0	0	S	NA_	NA_	NA_	NA_	NA_	NA_	NA_	NA_NA_NA_NA_NA_NA_NA_	Susceptible	0
97	24	C	1	1	0	0	0	0	0	1	0	S	CHL_	NA_	NA_	NA_	NA_	NA_	TET_	CHL_NA_NA_NA_NA_NA_TET_	CHL-TET	2
98	24	P	1	1	0	0	0	0	1	0	0	S	CHL_	NA_	NA_	NA_	NA_	SXT_	NA_	CHL_NA_NA_NA_NA_SXT_NA_	CHL-SXT	2
99	24	P	2	1	0	0	0	0	1	0	0	S	CHL_	NA_	NA_	NA_	NA_	SXT_	NA_	CHL_NA_NA_NA_NA_SXT_NA_	CHL-SXT	2
100	24	P	3	0	1	0	0	0	1	1	1	S	NA_	CIP_	NA_	NA_	NA_	SXT_	TET_	NA_CIP_NA_NA_NA_SXT_TET_	CIP-SXT-TET	3
101	24	P	4	1	0	0	0	0	1	1	1	S	CHL_	NA_	NA_	NA_	NA_	SXT_	TET_	CHL_NA_NA_NA_NA_SXT_TET_	CHL-SXT-TET	3
102	25	C	1	1	0	0	0	0	0	1	0	S	CHL_	NA_	NA_	NA_	NA_	NA_	TET_	CHL_NA_NA_NA_NA_NA_TET_	CHL-TET	2
103	25	P	1	1	0	0	0	0	1	1	1	S	CHL_	NA_	NA_	NA_	NA_	SXT_	TET_	CHL_NA_NA_NA_NA_SXT_TET_	CHL-SXT-TET	3
104	25	P	2	0	0	0	0	0	0	1	0	S	NA_	NA_	NA_	NA_	NA_	NA_	TET_	NA_NA_NA_NA_NA_NA_TET_	TET	1
105	25	P	3	0	0	0	0	0	1	1	0	S	NA_	NA_	NA_	NA_	NA_	SXT_	TET_	NA_NA_NA_NA_NA_SXT_TET_	SXT-TET	2
106	25	P	4	0	0	0	0	0	0	0	0	S	NA_	NA_	NA_	NA_	NA_	NA_	NA_	NA_NA_NA_NA_NA_NA_NA_	Susceptible	0
107	25	P	5	0	0	0	0	0	0	0	0	S	NA_	NA_	NA_	NA_	NA_	NA_	NA_	NA_NA_NA_NA_NA_NA_NA_	Susceptible	0
108	25	U	1	0	1	0	0	0	0	1	0	S	NA_	CIP_	NA_	NA_	NA_	NA_	TET_	NA_CIP_NA_NA_NA_NA_TET_	CIP-TET	2
109	26	C	1	0	0	0	0	0	0	0	0	S	NA_	NA_	NA_	NA_	NA_	NA_	NA_	NA_NA_NA_NA_NA_NA_NA_	Susceptible	0
110	26	P	1	0	0	0	0	0	1	1	0	S	NA_	NA_	NA_	NA_	NA_	SXT_	TET_	NA_NA_NA_NA_NA_SXT_TET_	SXT-TET	2
111	26	P	2	0	0	1	0	0	0	0	0	S	NA_	NA_	CTX_	NA_	NA_	NA_	NA_	NA_NA_CTX_NA_NA_NA_NA_	CTX	1
112	26	P	3	0	0	0	0	0	0	1	0	S	NA_	NA_	NA_	NA_	NA_	NA_	TET_	NA_NA_NA_NA_NA_NA_TET_	TET	1
113	26	P	4	1	1	0	1	0	1	1	1	S	CHL_	CIP_	NA_	GN_	NA_	SXT_	TET_	CHL_CIP_NA_GN_NA_SXT_TET_	CHL-CIP-GN-SXT-TET	5
114	26	U	1	0	0	0	0	0	0	0	0	S	NA_	NA_	NA_	NA_	NA_	NA_	NA_	NA_NA_NA_NA_NA_NA_NA_	Susceptible	0
115	27	C	1	1	1	0	0	0	1	1	1	S	CHL_	CIP_	NA_	NA_	NA_	SXT_	TET_	CHL_CIP_NA_NA_NA_SXT_TET_	CHL-CIP-SXT-TET	4
116	27	P	1	0	0	0	0	0	0	0	0	S	NA_	NA_	NA_	NA_	NA_	NA_	NA_	NA_NA_NA_NA_NA_NA_NA_	Susceptible	0
117	27	P	2	0	0	0	0	0	1	1	0	S	NA_	NA_	NA_	NA_	NA_	SXT_	TET_	NA_NA_NA_NA_NA_SXT_TET_	SXT-TET	2
118	27	U	1	0	0	0	0	0	0	0	0	S	NA_	NA_	NA_	NA_	NA_	NA_	NA_	NA_NA_NA_NA_NA_NA_NA_	Susceptible	0
119	28	P	1	0	1	0	0	0	0	1	0	S	NA_	CIP_	NA_	NA_	NA_	NA_	TET_	NA_CIP_NA_NA_NA_NA_TET_	CIP-TET	2
120	29	P	2	0	0	0	0	0	0	0	0	S	NA_	NA_	NA_	NA_	NA_	NA_	NA_	NA_NA_NA_NA_NA_NA_NA_	Susceptible	0
121	29	P	3	0	1	0	0	0	0	1	0	S	NA_	CIP_	NA_	NA_	NA_	NA_	TET_	NA_CIP_NA_NA_NA_NA_TET_	CIP-TET	2
122	30	C	1	0	0	0	0	0	0	0	0	S	NA_	NA_	NA_	NA_	NA_	NA_	NA_	NA_NA_NA_NA_NA_NA_NA_	Susceptible	0
123	30	P	1	0	0	0	0	0	0	1	0	S	NA_	NA_	NA_	NA_	NA_	NA_	TET_	NA_NA_NA_NA_NA_NA_TET_	TET	1
124	30	P	2	1	0	0	0	0	1	1	1	S	CHL_	NA_	NA_	NA_	NA_	SXT_	TET_	CHL_NA_NA_NA_NA_SXT_TET_	CHL-SXT-TET	3
125	30	P	3	0	0	0	0	0	0	0	0	S	NA_	NA_	NA_	NA_	NA_	NA_	NA_	NA_NA_NA_NA_NA_NA_NA_	Susceptible	0
126	31	C	1	1	0	0	0	0	1	1	1	S	CHL_	NA_	NA_	NA_	NA_	SXT_	TET_	CHL_NA_NA_NA_NA_SXT_TET_	CHL-SXT-TET	3
127	31	P	1	1	0	0	0	0	1	1	1	S	CHL_	NA_	NA_	NA_	NA_	SXT_	TET_	CHL_NA_NA_NA_NA_SXT_TET_	CHL-SXT-TET	3
128	31	P	2	0	0	0	0	0	0	0	0	S	NA_	NA_	NA_	NA_	NA_	NA_	NA_	NA_NA_NA_NA_NA_NA_NA_	Susceptible	0
129	31	P	3	1	0	0	0	0	1	1	1	S	CHL_	NA_	NA_	NA_	NA_	SXT_	TET_	CHL_NA_NA_NA_NA_SXT_TET_	CHL-SXT-TET	3
130	31	P	4	0	0	0	0	0	0	0	0	S	NA_	NA_	NA_	NA_	NA_	NA_	NA_	NA_NA_NA_NA_NA_NA_NA_	Susceptible	0
131	31	U	1	0	0	0	0	0	1	1	0	S	NA_	NA_	NA_	NA_	NA_	SXT_	TET_	NA_NA_NA_NA_NA_SXT_TET_	SXT-TET	2
132	32	C	1	1	1	0	1	0	0	1	1	S	CHL_	CIP_	NA_	GN_	NA_	NA_	TET_	CHL_CIP_NA_GN_NA_NA_TET_	CHL-CIP-GN-TET	4
133	32	P	1	1	0	0	0	0	1	1	1	S	CHL_	NA_	NA_	NA_	NA_	SXT_	TET_	CHL_NA_NA_NA_NA_SXT_TET_	CHL-SXT-TET	3
134	32	P	2	0	0	0	0	0	1	0	0	S	NA_	NA_	NA_	NA_	NA_	SXT_	NA_	NA_NA_NA_NA_NA_SXT_NA_	SXT	1
135	32	U	1	0	0	0	0	0	0	0	0	S	NA_	NA_	NA_	NA_	NA_	NA_	NA_	NA_NA_NA_NA_NA_NA_NA_	Susceptible	0
136	33	C	1	0	0	0	0	0	0	0	0	S	NA_	NA_	NA_	NA_	NA_	NA_	NA_	NA_NA_NA_NA_NA_NA_NA_	Susceptible	0
137	33	P	1	1	0	0	0	0	1	1	1	S	CHL_	NA_	NA_	NA_	NA_	SXT_	TET_	CHL_NA_NA_NA_NA_SXT_TET_	CHL-SXT-TET	3
138	33	P	2	0	0	0	0	0	1	1	0	S	NA_	NA_	NA_	NA_	NA_	SXT_	TET_	NA_NA_NA_NA_NA_SXT_TET_	SXT-TET	2
139	33	P	3	0	1	0	1	0	0	1	1	S	NA_	CIP_	NA_	GN_	NA_	NA_	TET_	NA_CIP_NA_GN_NA_NA_TET_	CIP-GN-TET	3
140	33	P	4	0	0	0	0	0	1	1	0	S	NA_	NA_	NA_	NA_	NA_	SXT_	TET_	NA_NA_NA_NA_NA_SXT_TET_	SXT-TET	2
141	33	P	5	0	0	1	0	0	1	1	1	S	NA_	NA_	CTX_	NA_	NA_	SXT_	TET_	NA_NA_CTX_NA_NA_SXT_TET_	CTX-SXT-TET	3
142	34	P	1	0	1	0	0	0	0	1	0	S	NA_	CIP_	NA_	NA_	NA_	NA_	TET_	NA_CIP_NA_NA_NA_NA_TET_	CIP-TET	2
143	34	P	2	0	0	0	0	0	0	1	0	S	NA_	NA_	NA_	NA_	NA_	NA_	TET_	NA_NA_NA_NA_NA_NA_TET_	TET	1
144	34	P	3	0	0	0	0	0	0	0	0	S	NA_	NA_	NA_	NA_	NA_	NA_	NA_	NA_NA_NA_NA_NA_NA_NA_	Susceptible	0
145	34	P	4	0	0	0	0	0	0	0	0	S	NA_	NA_	NA_	NA_	NA_	NA_	NA_	NA_NA_NA_NA_NA_NA_NA_	Susceptible	0
146	35	P	1	0	0	0	0	0	0	1	0	S	NA_	NA_	NA_	NA_	NA_	NA_	TET_	NA_NA_NA_NA_NA_NA_TET_	TET	1
147	35	P	2	0	0	0	0	0	0	1	0	S	NA_	NA_	NA_	NA_	NA_	NA_	TET_	NA_NA_NA_NA_NA_NA_TET_	TET	1
148	35	P	3	0	0	0	0	0	0	1	0	S	NA_	NA_	NA_	NA_	NA_	NA_	TET_	NA_NA_NA_NA_NA_NA_TET_	TET	1
149	35	P	4	0	0	0	0	0	0	1	0	S	NA_	NA_	NA_	NA_	NA_	NA_	TET_	NA_NA_NA_NA_NA_NA_TET_	TET	1
150	35	P	5	0	0	0	0	0	0	0	0	S	NA_	NA_	NA_	NA_	NA_	NA_	NA_	NA_NA_NA_NA_NA_NA_NA_	Susceptible	0
151	35	U	1	0	0	0	0	0	0	0	0	S	NA_	NA_	NA_	NA_	NA_	NA_	NA_	NA_NA_NA_NA_NA_NA_NA_	Susceptible	0
152	36	C	1	0	0	0	0	0	0	1	0	S	NA_	NA_	NA_	NA_	NA_	NA_	TET_	NA_NA_NA_NA_NA_NA_TET_	TET	1
153	36	P	1	1	0	0	0	0	1	1	1	S	CHL_	NA_	NA_	NA_	NA_	SXT_	TET_	CHL_NA_NA_NA_NA_SXT_TET_	CHL-SXT-TET	3
154	36	P	2	0	0	0	0	0	0	0	0	S	NA_	NA_	NA_	NA_	NA_	NA_	NA_	NA_NA_NA_NA_NA_NA_NA_	Susceptible	0
155	36	P	3	1	0	0	0	0	1	1	1	S	CHL_	NA_	NA_	NA_	NA_	SXT_	TET_	CHL_NA_NA_NA_NA_SXT_TET_	CHL-SXT-TET	3
156	36	U	1	0	0	0	0	0	0	0	0	S	NA_	NA_	NA_	NA_	NA_	NA_	NA_	NA_NA_NA_NA_NA_NA_NA_	Susceptible	0
157	37	C	1	0	0	0	0	0	0	0	0	S	NA_	NA_	NA_	NA_	NA_	NA_	NA_	NA_NA_NA_NA_NA_NA_NA_	Susceptible	0
158	37	P	1	0	0	0	0	0	0	0	0	S	NA_	NA_	NA_	NA_	NA_	NA_	NA_	NA_NA_NA_NA_NA_NA_NA_	Susceptible	0
159	37	P	2	0	0	0	1	0	1	1	1	S	NA_	NA_	NA_	GN_	NA_	SXT_	TET_	NA_NA_NA_GN_NA_SXT_TET_	GN-SXT-TET	3
160	37	P	3	0	0	0	0	0	1	0	0	S	NA_	NA_	NA_	NA_	NA_	SXT_	NA_	NA_NA_NA_NA_NA_SXT_NA_	SXT	1
161	37	U	1	0	0	0	0	0	0	0	0	S	NA_	NA_	NA_	NA_	NA_	NA_	NA_	NA_NA_NA_NA_NA_NA_NA_	Susceptible	0
162	38	C	1	0	0	0	0	0	0	0	0	S	NA_	NA_	NA_	NA_	NA_	NA_	NA_	NA_NA_NA_NA_NA_NA_NA_	Susceptible	0
163	38	P	1	1	0	0	0	0	0	1	0	S	CHL_	NA_	NA_	NA_	NA_	NA_	TET_	CHL_NA_NA_NA_NA_NA_TET_	CHL-TET	2
164	38	P	2	1	0	0	1	0	1	1	1	S	CHL_	NA_	NA_	GN_	NA_	SXT_	TET_	CHL_NA_NA_GN_NA_SXT_TET_	CHL-GN-SXT-TET	4
165	38	P	3	1	0	0	0	0	0	0	0	S	CHL_	NA_	NA_	NA_	NA_	NA_	NA_	CHL_NA_NA_NA_NA_NA_NA_	CHL	1
166	38	U	1	0	0	0	0	0	0	0	0	S	NA_	NA_	NA_	NA_	NA_	NA_	NA_	NA_NA_NA_NA_NA_NA_NA_	Susceptible	0
167	39	C	1	0	1	0	0	0	1	1	1	S	NA_	CIP_	NA_	NA_	NA_	SXT_	TET_	NA_CIP_NA_NA_NA_SXT_TET_	CIP-SXT-TET	3
168	39	P	1	1	0	0	0	0	0	0	0	S	CHL_	NA_	NA_	NA_	NA_	NA_	NA_	CHL_NA_NA_NA_NA_NA_NA_	CHL	1
169	39	P	2	0	0	0	0	0	0	0	0	S	NA_	NA_	NA_	NA_	NA_	NA_	NA_	NA_NA_NA_NA_NA_NA_NA_	Susceptible	0
170	39	U	1	0	0	0	0	0	0	0	0	S	NA_	NA_	NA_	NA_	NA_	NA_	NA_	NA_NA_NA_NA_NA_NA_NA_	Susceptible	0
171	40	C	1	0	0	0	0	0	0	1	0	S	NA_	NA_	NA_	NA_	NA_	NA_	TET_	NA_NA_NA_NA_NA_NA_TET_	TET	1
172	40	P	1	0	0	0	0	0	0	0	0	S	NA_	NA_	NA_	NA_	NA_	NA_	NA_	NA_NA_NA_NA_NA_NA_NA_	Susceptible	0
173	40	P	2	1	0	0	0	0	1	0	0	S	CHL_	NA_	NA_	NA_	NA_	SXT_	NA_	CHL_NA_NA_NA_NA_SXT_NA_	CHL-SXT	2
174	40	U	1	0	0	0	0	0	1	1	0	S	NA_	NA_	NA_	NA_	NA_	SXT_	TET_	NA_NA_NA_NA_NA_SXT_TET_	SXT-TET	2
175	41	C	1	0	0	0	0	0	0	0	0	S	NA_	NA_	NA_	NA_	NA_	NA_	NA_	NA_NA_NA_NA_NA_NA_NA_	Susceptible	0
176	41	P	1	0	0	0	0	0	0	1	0	S	NA_	NA_	NA_	NA_	NA_	NA_	TET_	NA_NA_NA_NA_NA_NA_TET_	TET	1
177	41	P	2	0	0	0	0	0	0	1	0	S	NA_	NA_	NA_	NA_	NA_	NA_	TET_	NA_NA_NA_NA_NA_NA_TET_	TET	1
178	41	P	3	0	0	0	0	0	0	1	0	S	NA_	NA_	NA_	NA_	NA_	NA_	TET_	NA_NA_NA_NA_NA_NA_TET_	TET	1
179	41	P	4	0	0	0	0	0	0	1	0	S	NA_	NA_	NA_	NA_	NA_	NA_	TET_	NA_NA_NA_NA_NA_NA_TET_	TET	1
180	41	U	1	0	0	0	0	0	0	1	0	S	NA_	NA_	NA_	NA_	NA_	NA_	TET_	NA_NA_NA_NA_NA_NA_TET_	TET	1
181	42	C	1	0	0	0	0	0	0	0	0	S	NA_	NA_	NA_	NA_	NA_	NA_	NA_	NA_NA_NA_NA_NA_NA_NA_	Susceptible	0
182	42	P	1	0	0	0	0	0	0	1	0	S	NA_	NA_	NA_	NA_	NA_	NA_	TET_	NA_NA_NA_NA_NA_NA_TET_	TET	1
183	42	P	2	1	0	0	0	0	0	1	0	S	CHL_	NA_	NA_	NA_	NA_	NA_	TET_	CHL_NA_NA_NA_NA_NA_TET_	CHL-TET	2
184	43	C	1	1	0	0	0	0	1	1	1	S	CHL_	NA_	NA_	NA_	NA_	SXT_	TET_	CHL_NA_NA_NA_NA_SXT_TET_	CHL-SXT-TET	3
185	43	P	1	1	0	0	0	0	1	1	1	S	CHL_	NA_	NA_	NA_	NA_	SXT_	TET_	CHL_NA_NA_NA_NA_SXT_TET_	CHL-SXT-TET	3
186	43	P	2	0	0	0	0	0	0	1	0	S	NA_	NA_	NA_	NA_	NA_	NA_	TET_	NA_NA_NA_NA_NA_NA_TET_	TET	1
187	43	U	1	0	1	0	0	0	0	1	0	S	NA_	CIP_	NA_	NA_	NA_	NA_	TET_	NA_CIP_NA_NA_NA_NA_TET_	CIP-TET	2
188	44	C	1	0	1	1	0	0	0	0	0	S	NA_	CIP_	CTX_	NA_	NA_	NA_	NA_	NA_CIP_CTX_NA_NA_NA_NA_	CIP-CTX	2
189	44	P	1	0	0	0	0	0	0	0	0	S	NA_	NA_	NA_	NA_	NA_	NA_	NA_	NA_NA_NA_NA_NA_NA_NA_	Susceptible	0
190	44	P	2	0	0	0	0	0	0	0	0	S	NA_	NA_	NA_	NA_	NA_	NA_	NA_	NA_NA_NA_NA_NA_NA_NA_	Susceptible	0
191	44	P	3	0	0	0	0	0	0	0	0	S	NA_	NA_	NA_	NA_	NA_	NA_	NA_	NA_NA_NA_NA_NA_NA_NA_	Susceptible	0
192	45	C	1	0	0	1	1	0	1	1	1	S	NA_	NA_	CTX_	GN_	NA_	SXT_	TET_	NA_NA_CTX_GN_NA_SXT_TET_	CTX-GN-SXT-TET	4
193	45	P	1	0	0	0	0	0	0	1	0	S	NA_	NA_	NA_	NA_	NA_	NA_	TET_	NA_NA_NA_NA_NA_NA_TET_	TET	1
194	45	P	2	1	0	0	0	0	1	1	1	S	CHL_	NA_	NA_	NA_	NA_	SXT_	TET_	CHL_NA_NA_NA_NA_SXT_TET_	CHL-SXT-TET	3
195	45	P	3	0	0	0	0	0	0	0	0	S	NA_	NA_	NA_	NA_	NA_	NA_	NA_	NA_NA_NA_NA_NA_NA_NA_	Susceptible	0
196	45	P	4	0	1	0	0	0	0	1	0	S	NA_	CIP_	NA_	NA_	NA_	NA_	TET_	NA_CIP_NA_NA_NA_NA_TET_	CIP-TET	2
197	45	U	1	0	0	0	0	0	0	0	0	S	NA_	NA_	NA_	NA_	NA_	NA_	NA_	NA_NA_NA_NA_NA_NA_NA_	Susceptible	0
198	46	C	1	0	0	0	0	0	0	0	0	S	NA_	NA_	NA_	NA_	NA_	NA_	NA_	NA_NA_NA_NA_NA_NA_NA_	Susceptible	0
199	46	P	1	0	1	0	0	0	1	1	1	S	NA_	CIP_	NA_	NA_	NA_	SXT_	TET_	NA_CIP_NA_NA_NA_SXT_TET_	CIP-SXT-TET	3
200	46	P	2	0	0	0	0	0	0	0	0	S	NA_	NA_	NA_	NA_	NA_	NA_	NA_	NA_NA_NA_NA_NA_NA_NA_	Susceptible	0
201	46	P	3	0	0	0	0	0	1	1	0	S	NA_	NA_	NA_	NA_	NA_	SXT_	TET_	NA_NA_NA_NA_NA_SXT_TET_	SXT-TET	2
202	46	P	4	1	1	0	0	0	1	1	1	S	CHL_	CIP_	NA_	NA_	NA_	SXT_	TET_	CHL_CIP_NA_NA_NA_SXT_TET_	CHL-CIP-SXT-TET	4
203	47	P	1	0	0	0	0	0	0	1	0	S	NA_	NA_	NA_	NA_	NA_	NA_	TET_	NA_NA_NA_NA_NA_NA_TET_	TET	1
204	47	P	2	0	1	0	0	0	0	0	0	S	NA_	CIP_	NA_	NA_	NA_	NA_	NA_	NA_CIP_NA_NA_NA_NA_NA_	CIP	1
205	48	C	1	0	1	0	0	0	0	1	0	S	NA_	CIP_	NA_	NA_	NA_	NA_	TET_	NA_CIP_NA_NA_NA_NA_TET_	CIP-TET	2
206	48	P	1	0	0	0	0	0	0	0	0	S	NA_	NA_	NA_	NA_	NA_	NA_	NA_	NA_NA_NA_NA_NA_NA_NA_	Susceptible	0
207	48	P	2	0	0	0	0	0	1	1	0	S	NA_	NA_	NA_	NA_	NA_	SXT_	TET_	NA_NA_NA_NA_NA_SXT_TET_	SXT-TET	2
208	49	C	1	0	0	0	0	0	0	1	0	S	NA_	NA_	NA_	NA_	NA_	NA_	TET_	NA_NA_NA_NA_NA_NA_TET_	TET	1
209	49	P	1	0	0	0	0	0	1	1	0	S	NA_	NA_	NA_	NA_	NA_	SXT_	TET_	NA_NA_NA_NA_NA_SXT_TET_	SXT-TET	2
210	49	P	2	0	0	0	0	0	0	1	0	S	NA_	NA_	NA_	NA_	NA_	NA_	TET_	NA_NA_NA_NA_NA_NA_TET_	TET	1
211	49	U	1	0	1	0	0	0	0	1	0	S	NA_	CIP_	NA_	NA_	NA_	NA_	TET_	NA_CIP_NA_NA_NA_NA_TET_	CIP-TET	2
212	50	P	1	0	0	0	0	0	0	1	0	S	NA_	NA_	NA_	NA_	NA_	NA_	TET_	NA_NA_NA_NA_NA_NA_TET_	TET	1
213	50	P	2	0	0	0	0	0	0	1	0	S	NA_	NA_	NA_	NA_	NA_	NA_	TET_	NA_NA_NA_NA_NA_NA_TET_	TET	1
214	50	U	1	1	1	0	0	0	0	1	1	S	CHL_	CIP_	NA_	NA_	NA_	NA_	TET_	CHL_CIP_NA_NA_NA_NA_TET_	CHL-CIP-TET	3
215	51	C	1	0	0	0	0	0	0	0	0	S	NA_	NA_	NA_	NA_	NA_	NA_	NA_	NA_NA_NA_NA_NA_NA_NA_	Susceptible	0
216	51	P	1	0	0	0	0	0	0	0	0	S	NA_	NA_	NA_	NA_	NA_	NA_	NA_	NA_NA_NA_NA_NA_NA_NA_	Susceptible	0
217	51	P	2	0	0	0	0	0	0	1	0	S	NA_	NA_	NA_	NA_	NA_	NA_	TET_	NA_NA_NA_NA_NA_NA_TET_	TET	1
218	51	P	3	0	1	0	1	0	0	0	0	S	NA_	CIP_	NA_	GN_	NA_	NA_	NA_	NA_CIP_NA_GN_NA_NA_NA_	CIP-GN	2
219	51	P	4	0	1	0	0	0	0	1	0	S	NA_	CIP_	NA_	NA_	NA_	NA_	TET_	NA_CIP_NA_NA_NA_NA_TET_	CIP-TET	2
220	51	U	5	0	0	0	0	0	1	1	0	S	NA_	NA_	NA_	NA_	NA_	SXT_	TET_	NA_NA_NA_NA_NA_SXT_TET_	SXT-TET	2
221	52	P	1	1	0	0	0	0	1	1	1	S	CHL_	NA_	NA_	NA_	NA_	SXT_	TET_	CHL_NA_NA_NA_NA_SXT_TET_	CHL-SXT-TET	3
222	52	P	2	0	0	0	0	0	0	0	0	S	NA_	NA_	NA_	NA_	NA_	NA_	NA_	NA_NA_NA_NA_NA_NA_NA_	Susceptible	0
223	52	P	3	1	0	0	0	0	1	0	0	S	CHL_	NA_	NA_	NA_	NA_	SXT_	NA_	CHL_NA_NA_NA_NA_SXT_NA_	CHL-SXT	2
224	52	P	4	0	0	0	0	0	0	1	0	S	NA_	NA_	NA_	NA_	NA_	NA_	TET_	NA_NA_NA_NA_NA_NA_TET_	TET	1
225	52	U	1	0	0	0	0	0	0	1	0	S	NA_	NA_	NA_	NA_	NA_	NA_	TET_	NA_NA_NA_NA_NA_NA_TET_	TET	1
226	53	C	1	0	0	0	0	0	0	0	0	S	NA_	NA_	NA_	NA_	NA_	NA_	NA_	NA_NA_NA_NA_NA_NA_NA_	Susceptible	0
227	53	P	1	1	0	0	0	0	1	1	1	S	CHL_	NA_	NA_	NA_	NA_	SXT_	TET_	CHL_NA_NA_NA_NA_SXT_TET_	CHL-SXT-TET	3
228	53	P	2	0	0	1	0	0	0	0	0	S	NA_	NA_	CTX_	NA_	NA_	NA_	NA_	NA_NA_CTX_NA_NA_NA_NA_	CTX	1
229	53	P	3	0	0	0	0	0	0	1	0	S	NA_	NA_	NA_	NA_	NA_	NA_	TET_	NA_NA_NA_NA_NA_NA_TET_	TET	1
230	53	P	4	0	0	0	0	0	0	1	0	S	NA_	NA_	NA_	NA_	NA_	NA_	TET_	NA_NA_NA_NA_NA_NA_TET_	TET	1
231	54	C	1	0	0	0	0	0	0	0	0	S	NA_	NA_	NA_	NA_	NA_	NA_	NA_	NA_NA_NA_NA_NA_NA_NA_	Susceptible	0
232	54	P	1	0	0	0	0	0	0	1	0	S	NA_	NA_	NA_	NA_	NA_	NA_	TET_	NA_NA_NA_NA_NA_NA_TET_	TET	1
233	54	P	2	1	1	0	0	0	1	0	1	S	CHL_	CIP_	NA_	NA_	NA_	SXT_	NA_	CHL_CIP_NA_NA_NA_SXT_NA_	CHL-CIP-SXT	3
234	55	C	1	0	0	0	0	0	0	0	0	S	NA_	NA_	NA_	NA_	NA_	NA_	NA_	NA_NA_NA_NA_NA_NA_NA_	Susceptible	0
235	55	P	1	1	0	0	0	0	0	0	0	S	CHL_	NA_	NA_	NA_	NA_	NA_	NA_	CHL_NA_NA_NA_NA_NA_NA_	CHL	1
236	55	P	2	0	0	0	0	0	0	0	0	S	NA_	NA_	NA_	NA_	NA_	NA_	NA_	NA_NA_NA_NA_NA_NA_NA_	Susceptible	0
237	55	U	1	0	0	0	0	0	0	0	0	S	NA_	NA_	NA_	NA_	NA_	NA_	NA_	NA_NA_NA_NA_NA_NA_NA_	Susceptible	0
238	56	C	1	0	1	0	0	0	0	1	0	S	NA_	CIP_	NA_	NA_	NA_	NA_	TET_	NA_CIP_NA_NA_NA_NA_TET_	CIP-TET	2
239	56	P	1	0	0	0	0	0	0	1	0	S	NA_	NA_	NA_	NA_	NA_	NA_	TET_	NA_NA_NA_NA_NA_NA_TET_	TET	1
240	56	P	2	0	0	0	0	0	0	1	0	S	NA_	NA_	NA_	NA_	NA_	NA_	TET_	NA_NA_NA_NA_NA_NA_TET_	TET	1
241	56	P	3	0	0	0	0	0	0	1	0	S	NA_	NA_	NA_	NA_	NA_	NA_	TET_	NA_NA_NA_NA_NA_NA_TET_	TET	1
242	56	P	4	0	0	0	0	0	1	0	0	S	NA_	NA_	NA_	NA_	NA_	SXT_	NA_	NA_NA_NA_NA_NA_SXT_NA_	SXT	1
243	56	P	5	1	0	0	0	0	1	1	1	S	CHL_	NA_	NA_	NA_	NA_	SXT_	TET_	CHL_NA_NA_NA_NA_SXT_TET_	CHL-SXT-TET	3
244	56	U	1	0	0	0	0	0	0	1	0	S	NA_	NA_	NA_	NA_	NA_	NA_	TET_	NA_NA_NA_NA_NA_NA_TET_	TET	1
245	57	C	1	1	0	0	0	0	1	0	0	S	CHL_	NA_	NA_	NA_	NA_	SXT_	NA_	CHL_NA_NA_NA_NA_SXT_NA_	CHL-SXT	2
246	57	P	1	1	1	0	0	0	1	1	1	S	CHL_	CIP_	NA_	NA_	NA_	SXT_	TET_	CHL_CIP_NA_NA_NA_SXT_TET_	CHL-CIP-SXT-TET	4
247	57	P	2	0	0	0	0	0	0	0	0	S	NA_	NA_	NA_	NA_	NA_	NA_	NA_	NA_NA_NA_NA_NA_NA_NA_	Susceptible	0
248	57	P	3	0	0	0	0	0	1	1	0	S	NA_	NA_	NA_	NA_	NA_	SXT_	TET_	NA_NA_NA_NA_NA_SXT_TET_	SXT-TET	2
249	57	P	4	0	0	0	0	0	1	1	0	S	NA_	NA_	NA_	NA_	NA_	SXT_	TET_	NA_NA_NA_NA_NA_SXT_TET_	SXT-TET	2
250	57	U	1	0	0	0	0	0	0	1	0	S	NA_	NA_	NA_	NA_	NA_	NA_	TET_	NA_NA_NA_NA_NA_NA_TET_	TET	1
251	58	P	1	0	0	0	0	0	0	1	0	S	NA_	NA_	NA_	NA_	NA_	NA_	TET_	NA_NA_NA_NA_NA_NA_TET_	TET	1
252	58	P	2	0	0	0	0	0	0	0	0	S	NA_	NA_	NA_	NA_	NA_	NA_	NA_	NA_NA_NA_NA_NA_NA_NA_	Susceptible	0
253	58	P	3	1	0	0	0	0	1	1	1	S	CHL_	NA_	NA_	NA_	NA_	SXT_	TET_	CHL_NA_NA_NA_NA_SXT_TET_	CHL-SXT-TET	3
254	58	U	1	0	0	0	0	0	0	1	0	S	NA_	NA_	NA_	NA_	NA_	NA_	TET_	NA_NA_NA_NA_NA_NA_TET_	TET	1
255	59	C	1	0	0	0	0	0	0	0	0	S	NA_	NA_	NA_	NA_	NA_	NA_	NA_	NA_NA_NA_NA_NA_NA_NA_	Susceptible	0
256	59	P	1	1	0	0	0	0	1	1	1	S	CHL_	NA_	NA_	NA_	NA_	SXT_	TET_	CHL_NA_NA_NA_NA_SXT_TET_	CHL-SXT-TET	3
257	59	P	2	0	0	0	0	0	0	1	0	S	NA_	NA_	NA_	NA_	NA_	NA_	TET_	NA_NA_NA_NA_NA_NA_TET_	TET	1
258	59	U	1	1	1	0	0	0	1	1	1	S	CHL_	CIP_	NA_	NA_	NA_	SXT_	TET_	CHL_CIP_NA_NA_NA_SXT_TET_	CHL-CIP-SXT-TET	4
259	60	C	1	1	0	0	0	0	0	1	0	S	CHL_	NA_	NA_	NA_	NA_	NA_	TET_	CHL_NA_NA_NA_NA_NA_TET_	CHL-TET	2
260	60	P	1	0	0	0	0	0	0	0	0	S	NA_	NA_	NA_	NA_	NA_	NA_	NA_	NA_NA_NA_NA_NA_NA_NA_	Susceptible	0
261	60	U	1	0	0	0	0	0	0	0	0	S	NA_	NA_	NA_	NA_	NA_	NA_	NA_	NA_NA_NA_NA_NA_NA_NA_	Susceptible	0
262	61	C	1	0	0	0	0	0	0	0	0	M	NA_	NA_	NA_	NA_	NA_	NA_	NA_	NA_NA_NA_NA_NA_NA_NA_	Susceptible	0
263	61	P	1	1	0	0	0	0	0	1	0	M	CHL_	NA_	NA_	NA_	NA_	NA_	TET_	CHL_NA_NA_NA_NA_NA_TET_	CHL-TET	2
264	61	P	2	0	0	0	0	0	0	0	0	M	NA_	NA_	NA_	NA_	NA_	NA_	NA_	NA_NA_NA_NA_NA_NA_NA_	Susceptible	0
265	61	P	3	1	0	0	0	0	1	1	1	M	CHL_	NA_	NA_	NA_	NA_	SXT_	TET_	CHL_NA_NA_NA_NA_SXT_TET_	CHL-SXT-TET	3
266	61	P	4	0	0	0	0	0	0	0	0	M	NA_	NA_	NA_	NA_	NA_	NA_	NA_	NA_NA_NA_NA_NA_NA_NA_	Susceptible	0
267	61	P	5	1	0	0	0	0	0	1	0	M	CHL_	NA_	NA_	NA_	NA_	NA_	TET_	CHL_NA_NA_NA_NA_NA_TET_	CHL-TET	2
268	61	P	6	0	1	0	0	0	0	1	0	M	NA_	CIP_	NA_	NA_	NA_	NA_	TET_	NA_CIP_NA_NA_NA_NA_TET_	CIP-TET	2
269	61	P	7	1	0	0	0	0	1	1	1	M	CHL_	NA_	NA_	NA_	NA_	SXT_	TET_	CHL_NA_NA_NA_NA_SXT_TET_	CHL-SXT-TET	3
270	61	P	8	1	0	0	0	0	0	0	0	M	CHL_	NA_	NA_	NA_	NA_	NA_	NA_	CHL_NA_NA_NA_NA_NA_NA_	CHL	1
271	61	P	9	0	0	0	0	0	1	0	0	M	NA_	NA_	NA_	NA_	NA_	SXT_	NA_	NA_NA_NA_NA_NA_SXT_NA_	SXT	1
272	62	C	1	0	0	0	0	0	0	1	0	M	NA_	NA_	NA_	NA_	NA_	NA_	TET_	NA_NA_NA_NA_NA_NA_TET_	TET	1
273	62	P	1	0	0	0	0	0	0	1	0	M	NA_	NA_	NA_	NA_	NA_	NA_	TET_	NA_NA_NA_NA_NA_NA_TET_	TET	1
274	62	P	2	1	1	0	0	0	1	0	1	M	CHL_	CIP_	NA_	NA_	NA_	SXT_	NA_	CHL_CIP_NA_NA_NA_SXT_NA_	CHL-CIP-SXT	3
275	62	P	3	1	0	0	0	0	1	1	1	M	CHL_	NA_	NA_	NA_	NA_	SXT_	TET_	CHL_NA_NA_NA_NA_SXT_TET_	CHL-SXT-TET	3
276	62	P	4	1	0	0	0	0	1	0	0	M	CHL_	NA_	NA_	NA_	NA_	SXT_	NA_	CHL_NA_NA_NA_NA_SXT_NA_	CHL-SXT	2
277	62	P	5	0	1	0	0	0	0	1	0	M	NA_	CIP_	NA_	NA_	NA_	NA_	TET_	NA_CIP_NA_NA_NA_NA_TET_	CIP-TET	2
278	62	P	6	0	0	0	0	0	0	1	0	M	NA_	NA_	NA_	NA_	NA_	NA_	TET_	NA_NA_NA_NA_NA_NA_TET_	TET	1
279	62	P	7	1	0	0	0	0	1	1	1	M	CHL_	NA_	NA_	NA_	NA_	SXT_	TET_	CHL_NA_NA_NA_NA_SXT_TET_	CHL-SXT-TET	3
280	62	P	8	1	0	0	0	0	1	1	1	M	CHL_	NA_	NA_	NA_	NA_	SXT_	TET_	CHL_NA_NA_NA_NA_SXT_TET_	CHL-SXT-TET	3
281	62	P	9	1	1	0	0	0	1	0	1	M	CHL_	CIP_	NA_	NA_	NA_	SXT_	NA_	CHL_CIP_NA_NA_NA_SXT_NA_	CHL-CIP-SXT	3
282	62	P	10	0	0	0	1	0	0	1	0	M	NA_	NA_	NA_	GN_	NA_	NA_	TET_	NA_NA_NA_GN_NA_NA_TET_	GN-TET	2
283	62	U	1	0	0	0	0	0	0	0	0	M	NA_	NA_	NA_	NA_	NA_	NA_	NA_	NA_NA_NA_NA_NA_NA_NA_	Susceptible	0
284	63	C	1	0	0	0	0	0	0	0	0	M	NA_	NA_	NA_	NA_	NA_	NA_	NA_	NA_NA_NA_NA_NA_NA_NA_	Susceptible	0
285	63	P	1	1	0	0	0	0	0	1	0	M	CHL_	NA_	NA_	NA_	NA_	NA_	TET_	CHL_NA_NA_NA_NA_NA_TET_	CHL-TET	2
286	63	P	2	0	0	0	0	0	1	1	0	M	NA_	NA_	NA_	NA_	NA_	SXT_	TET_	NA_NA_NA_NA_NA_SXT_TET_	SXT-TET	2
287	63	P	3	0	1	0	0	0	1	0	0	M	NA_	CIP_	NA_	NA_	NA_	SXT_	NA_	NA_CIP_NA_NA_NA_SXT_NA_	CIP-SXT	2
288	63	P	4	1	0	0	0	0	0	1	0	M	CHL_	NA_	NA_	NA_	NA_	NA_	TET_	CHL_NA_NA_NA_NA_NA_TET_	CHL-TET	2
289	63	P	5	1	0	0	0	0	1	1	1	M	CHL_	NA_	NA_	NA_	NA_	SXT_	TET_	CHL_NA_NA_NA_NA_SXT_TET_	CHL-SXT-TET	3
290	63	P	6	0	0	0	0	0	0	0	0	M	NA_	NA_	NA_	NA_	NA_	NA_	NA_	NA_NA_NA_NA_NA_NA_NA_	Susceptible	0
291	63	P	7	1	0	0	0	0	1	1	1	M	CHL_	NA_	NA_	NA_	NA_	SXT_	TET_	CHL_NA_NA_NA_NA_SXT_TET_	CHL-SXT-TET	3
292	63	P	8	1	0	0	0	0	1	1	1	M	CHL_	NA_	NA_	NA_	NA_	SXT_	TET_	CHL_NA_NA_NA_NA_SXT_TET_	CHL-SXT-TET	3
293	63	P	9	1	0	0	0	0	1	0	0	M	CHL_	NA_	NA_	NA_	NA_	SXT_	NA_	CHL_NA_NA_NA_NA_SXT_NA_	CHL-SXT	2
294	63	P	10	1	0	0	0	0	1	1	1	M	CHL_	NA_	NA_	NA_	NA_	SXT_	TET_	CHL_NA_NA_NA_NA_SXT_TET_	CHL-SXT-TET	3
295	63	U	1	1	1	1	0	0	1	1	1	M	CHL_	CIP_	CTX_	NA_	NA_	SXT_	TET_	CHL_CIP_CTX_NA_NA_SXT_TET_	CHL-CIP-CTX-SXT-TET	5
296	64	C	1	1	0	0	0	0	1	1	1	M	CHL_	NA_	NA_	NA_	NA_	SXT_	TET_	CHL_NA_NA_NA_NA_SXT_TET_	CHL-SXT-TET	3
297	64	P	1	0	0	0	0	0	1	1	0	M	NA_	NA_	NA_	NA_	NA_	SXT_	TET_	NA_NA_NA_NA_NA_SXT_TET_	SXT-TET	2
298	64	P	2	1	0	0	0	0	0	0	0	M	CHL_	NA_	NA_	NA_	NA_	NA_	NA_	CHL_NA_NA_NA_NA_NA_NA_	CHL	1
299	64	P	3	0	0	0	0	0	0	1	0	M	NA_	NA_	NA_	NA_	NA_	NA_	TET_	NA_NA_NA_NA_NA_NA_TET_	TET	1
300	64	P	4	1	0	0	0	0	1	0	0	M	CHL_	NA_	NA_	NA_	NA_	SXT_	NA_	CHL_NA_NA_NA_NA_SXT_NA_	CHL-SXT	2
301	64	P	5	0	0	0	0	0	0	0	0	M	NA_	NA_	NA_	NA_	NA_	NA_	NA_	NA_NA_NA_NA_NA_NA_NA_	Susceptible	0
302	64	P	6	0	0	0	0	0	0	1	0	M	NA_	NA_	NA_	NA_	NA_	NA_	TET_	NA_NA_NA_NA_NA_NA_TET_	TET	1
303	64	P	7	1	0	0	0	0	1	0	0	M	CHL_	NA_	NA_	NA_	NA_	SXT_	NA_	CHL_NA_NA_NA_NA_SXT_NA_	CHL-SXT	2
304	64	P	8	1	0	0	0	0	1	0	0	M	CHL_	NA_	NA_	NA_	NA_	SXT_	NA_	CHL_NA_NA_NA_NA_SXT_NA_	CHL-SXT	2
305	64	U	9	0	1	0	0	0	1	1	1	M	NA_	CIP_	NA_	NA_	NA_	SXT_	TET_	NA_CIP_NA_NA_NA_SXT_TET_	CIP-SXT-TET	3
306	65	C	1	0	0	0	0	0	0	0	0	M	NA_	NA_	NA_	NA_	NA_	NA_	NA_	NA_NA_NA_NA_NA_NA_NA_	Susceptible	0
307	65	P	1	1	1	0	1	0	1	1	1	M	CHL_	CIP_	NA_	GN_	NA_	SXT_	TET_	CHL_CIP_NA_GN_NA_SXT_TET_	CHL-CIP-GN-SXT-TET	5
308	65	P	2	0	0	0	0	0	0	0	0	M	NA_	NA_	NA_	NA_	NA_	NA_	NA_	NA_NA_NA_NA_NA_NA_NA_	Susceptible	0
309	65	P	3	0	0	0	0	0	1	0	0	M	NA_	NA_	NA_	NA_	NA_	SXT_	NA_	NA_NA_NA_NA_NA_SXT_NA_	SXT	1
310	65	P	4	1	1	0	0	0	1	0	0	M	CHL_	CIP_	NA_	NA_	NA_	SXT_	NA_	CHL_CIP_NA_NA_NA_SXT_NA_	CHL-CIP-SXT	3
311	65	P	5	0	0	0	0	0	0	1	0	M	NA_	NA_	NA_	NA_	NA_	NA_	TET_	NA_NA_NA_NA_NA_NA_TET_	TET	1
312	65	P	6	0	0	0	0	0	0	1	0	M	NA_	NA_	NA_	NA_	NA_	NA_	TET_	NA_NA_NA_NA_NA_NA_TET_	TET	1
313	65	P	7	0	0	0	0	0	1	0	0	M	NA_	NA_	NA_	NA_	NA_	SXT_	NA_	NA_NA_NA_NA_NA_SXT_NA_	SXT	1
314	65	P	8	0	0	0	0	0	1	0	0	M	NA_	NA_	NA_	NA_	NA_	SXT_	NA_	NA_NA_NA_NA_NA_SXT_NA_	SXT	1
315	65	P	9	0	0	0	0	0	0	1	0	M	NA_	NA_	NA_	NA_	NA_	NA_	TET_	NA_NA_NA_NA_NA_NA_TET_	TET	1
316	65	P	10	0	0	0	0	0	0	1	0	M	NA_	NA_	NA_	NA_	NA_	NA_	TET_	NA_NA_NA_NA_NA_NA_TET_	TET	1
317	66	C	1	0	0	0	0	0	0	1	0	M	NA_	NA_	NA_	NA_	NA_	NA_	TET_	NA_NA_NA_NA_NA_NA_TET_	TET	1
318	66	P	1	1	0	0	0	0	1	1	1	M	CHL_	NA_	NA_	NA_	NA_	SXT_	TET_	CHL_NA_NA_NA_NA_SXT_TET_	CHL-SXT-TET	3
319	66	P	2	0	0	0	1	0	1	1	1	M	NA_	NA_	NA_	GN_	NA_	SXT_	TET_	NA_NA_NA_GN_NA_SXT_TET_	GN-SXT-TET	3
320	66	P	3	1	0	0	0	0	1	0	0	M	CHL_	NA_	NA_	NA_	NA_	SXT_	NA_	CHL_NA_NA_NA_NA_SXT_NA_	CHL-SXT	2
321	66	P	4	0	0	0	0	0	0	1	0	M	NA_	NA_	NA_	NA_	NA_	NA_	TET_	NA_NA_NA_NA_NA_NA_TET_	TET	1
322	66	P	5	1	0	0	0	0	0	1	0	M	CHL_	NA_	NA_	NA_	NA_	NA_	TET_	CHL_NA_NA_NA_NA_NA_TET_	CHL-TET	2
323	66	P	6	0	0	0	0	0	0	1	0	M	NA_	NA_	NA_	NA_	NA_	NA_	TET_	NA_NA_NA_NA_NA_NA_TET_	TET	1
324	66	P	7	1	0	0	0	0	1	1	1	M	CHL_	NA_	NA_	NA_	NA_	SXT_	TET_	CHL_NA_NA_NA_NA_SXT_TET_	CHL-SXT-TET	3
325	66	P	8	0	0	0	0	0	0	1	0	M	NA_	NA_	NA_	NA_	NA_	NA_	TET_	NA_NA_NA_NA_NA_NA_TET_	TET	1
326	66	P	9	0	0	0	0	0	0	0	0	M	NA_	NA_	NA_	NA_	NA_	NA_	NA_	NA_NA_NA_NA_NA_NA_NA_	Susceptible	0
327	66	P	10	1	0	0	0	0	1	1	1	M	CHL_	NA_	NA_	NA_	NA_	SXT_	TET_	CHL_NA_NA_NA_NA_SXT_TET_	CHL-SXT-TET	3
328	67	C	1	0	0	0	0	0	0	0	0	M	NA_	NA_	NA_	NA_	NA_	NA_	NA_	NA_NA_NA_NA_NA_NA_NA_	Susceptible	0
329	67	P	1	0	0	0	0	0	1	1	0	M	NA_	NA_	NA_	NA_	NA_	SXT_	TET_	NA_NA_NA_NA_NA_SXT_TET_	SXT-TET	2
330	67	P	2	0	0	0	0	0	0	1	0	M	NA_	NA_	NA_	NA_	NA_	NA_	TET_	NA_NA_NA_NA_NA_NA_TET_	TET	1
331	67	P	3	1	0	0	0	0	1	1	1	M	CHL_	NA_	NA_	NA_	NA_	SXT_	TET_	CHL_NA_NA_NA_NA_SXT_TET_	CHL-SXT-TET	3
332	67	P	4	1	0	0	0	0	0	0	0	M	CHL_	NA_	NA_	NA_	NA_	NA_	NA_	CHL_NA_NA_NA_NA_NA_NA_	CHL	1
333	67	P	5	1	0	0	0	0	1	0	0	M	CHL_	NA_	NA_	NA_	NA_	SXT_	NA_	CHL_NA_NA_NA_NA_SXT_NA_	CHL-SXT	2
334	67	P	6	0	0	0	0	0	0	0	0	M	NA_	NA_	NA_	NA_	NA_	NA_	NA_	NA_NA_NA_NA_NA_NA_NA_	Susceptible	0
335	67	P	7	1	0	0	0	0	1	1	1	M	CHL_	NA_	NA_	NA_	NA_	SXT_	TET_	CHL_NA_NA_NA_NA_SXT_TET_	CHL-SXT-TET	3
336	67	P	8	0	0	0	0	0	0	0	0	M	NA_	NA_	NA_	NA_	NA_	NA_	NA_	NA_NA_NA_NA_NA_NA_NA_	Susceptible	0
337	67	P	9	0	0	0	0	0	0	1	0	M	NA_	NA_	NA_	NA_	NA_	NA_	TET_	NA_NA_NA_NA_NA_NA_TET_	TET	1
338	67	P	10	0	0	0	0	0	0	1	0	M	NA_	NA_	NA_	NA_	NA_	NA_	TET_	NA_NA_NA_NA_NA_NA_TET_	TET	1
339	68	C	1	1	0	0	0	0	1	1	1	M	CHL_	NA_	NA_	NA_	NA_	SXT_	TET_	CHL_NA_NA_NA_NA_SXT_TET_	CHL-SXT-TET	3
340	68	P	1	0	0	0	0	0	0	1	0	M	NA_	NA_	NA_	NA_	NA_	NA_	TET_	NA_NA_NA_NA_NA_NA_TET_	TET	1
341	68	P	2	0	0	0	0	0	1	1	0	M	NA_	NA_	NA_	NA_	NA_	SXT_	TET_	NA_NA_NA_NA_NA_SXT_TET_	SXT-TET	2
342	68	P	3	0	0	0	0	0	0	1	0	M	NA_	NA_	NA_	NA_	NA_	NA_	TET_	NA_NA_NA_NA_NA_NA_TET_	TET	1
343	68	P	4	0	0	0	0	0	0	0	0	M	NA_	NA_	NA_	NA_	NA_	NA_	NA_	NA_NA_NA_NA_NA_NA_NA_	Susceptible	0
344	68	P	5	0	0	0	0	0	0	1	0	M	NA_	NA_	NA_	NA_	NA_	NA_	TET_	NA_NA_NA_NA_NA_NA_TET_	TET	1
345	68	P	6	1	0	0	0	0	1	1	1	M	CHL_	NA_	NA_	NA_	NA_	SXT_	TET_	CHL_NA_NA_NA_NA_SXT_TET_	CHL-SXT-TET	3
346	68	P	7	0	0	0	0	0	0	1	0	M	NA_	NA_	NA_	NA_	NA_	NA_	TET_	NA_NA_NA_NA_NA_NA_TET_	TET	1
347	68	P	8	1	0	0	0	0	0	0	0	M	CHL_	NA_	NA_	NA_	NA_	NA_	NA_	CHL_NA_NA_NA_NA_NA_NA_	CHL	1
348	68	P	9	1	1	0	0	0	1	0	1	M	CHL_	CIP_	NA_	NA_	NA_	SXT_	NA_	CHL_CIP_NA_NA_NA_SXT_NA_	CHL-CIP-SXT	3
349	68	P	10	0	0	0	0	0	0	0	0	M	NA_	NA_	NA_	NA_	NA_	NA_	NA_	NA_NA_NA_NA_NA_NA_NA_	Susceptible	0
350	69	C	1	0	0	0	0	0	0	0	0	S	NA_	NA_	NA_	NA_	NA_	NA_	NA_	NA_NA_NA_NA_NA_NA_NA_	Susceptible	0
351	69	P	1	0	0	0	0	0	0	1	0	S	NA_	NA_	NA_	NA_	NA_	NA_	TET_	NA_NA_NA_NA_NA_NA_TET_	TET	1
352	70	C	1	0	1	0	0	0	1	1	1	S	NA_	CIP_	NA_	NA_	NA_	SXT_	TET_	NA_CIP_NA_NA_NA_SXT_TET_	CIP-SXT-TET	3
353	70	P	1	1	1	0	0	0	1	1	1	S	CHL_	CIP_	NA_	NA_	NA_	SXT_	TET_	CHL_CIP_NA_NA_NA_SXT_TET_	CHL-CIP-SXT-TET	4
354	70	U	1	0	0	0	0	0	0	0	0	S	NA_	NA_	NA_	NA_	NA_	NA_	NA_	NA_NA_NA_NA_NA_NA_NA_	Susceptible	0
355	71	C	1	0	0	0	0	0	0	0	0	S	NA_	NA_	NA_	NA_	NA_	NA_	NA_	NA_NA_NA_NA_NA_NA_NA_	Susceptible	0
356	71	P	1	0	0	0	0	0	0	1	0	S	NA_	NA_	NA_	NA_	NA_	NA_	TET_	NA_NA_NA_NA_NA_NA_TET_	TET	1
357	71	U	1	0	0	0	0	0	0	0	0	S	NA_	NA_	NA_	NA_	NA_	NA_	NA_	NA_NA_NA_NA_NA_NA_NA_	Susceptible	0
358	72	C	1	0	0	0	0	0	0	1	0	S	NA_	NA_	NA_	NA_	NA_	NA_	TET_	NA_NA_NA_NA_NA_NA_TET_	TET	1
359	72	P	1	0	0	0	0	0	0	0	0	S	NA_	NA_	NA_	NA_	NA_	NA_	NA_	NA_NA_NA_NA_NA_NA_NA_	Susceptible	0
360	72	U	1	0	0	0	0	0	1	0	0	S	NA_	NA_	NA_	NA_	NA_	SXT_	NA_	NA_NA_NA_NA_NA_SXT_NA_	SXT	1
361	73	C	1	0	0	0	0	0	0	0	0	S	NA_	NA_	NA_	NA_	NA_	NA_	NA_	NA_NA_NA_NA_NA_NA_NA_	Susceptible	0
362	73	P	1	0	0	0	0	0	0	1	0	S	NA_	NA_	NA_	NA_	NA_	NA_	TET_	NA_NA_NA_NA_NA_NA_TET_	TET	1
363	75	C	1	0	0	0	0	0	0	1	0	S	NA_	NA_	NA_	NA_	NA_	NA_	TET_	NA_NA_NA_NA_NA_NA_TET_	TET	1
364	75	P	1	1	0	0	0	0	1	1	1	S	CHL_	NA_	NA_	NA_	NA_	SXT_	TET_	CHL_NA_NA_NA_NA_SXT_TET_	CHL-SXT-TET	3
365	75	P	2	1	0	0	0	0	0	0	0	S	CHL_	NA_	NA_	NA_	NA_	NA_	NA_	CHL_NA_NA_NA_NA_NA_NA_	CHL	1
366	75	P	3	0	0	0	0	0	0	0	0	S	NA_	NA_	NA_	NA_	NA_	NA_	NA_	NA_NA_NA_NA_NA_NA_NA_	Susceptible	0
367	76	C	1	0	0	0	0	0	0	0	0	S	NA_	NA_	NA_	NA_	NA_	NA_	NA_	NA_NA_NA_NA_NA_NA_NA_	Susceptible	0
368	76	P	1	0	0	0	0	0	0	0	0	S	NA_	NA_	NA_	NA_	NA_	NA_	NA_	NA_NA_NA_NA_NA_NA_NA_	Susceptible	0
369	76	U	1	0	0	0	0	0	0	1	0	S	NA_	NA_	NA_	NA_	NA_	NA_	TET_	NA_NA_NA_NA_NA_NA_TET_	TET	1
370	77	C	1	0	0	0	0	0	0	0	0	S	NA_	NA_	NA_	NA_	NA_	NA_	NA_	NA_NA_NA_NA_NA_NA_NA_	Susceptible	0
371	77	P	1	0	0	0	0	0	0	1	0	S	NA_	NA_	NA_	NA_	NA_	NA_	TET_	NA_NA_NA_NA_NA_NA_TET_	TET	1
372	77	U	1	0	0	0	0	0	0	1	0	S	NA_	NA_	NA_	NA_	NA_	NA_	TET_	NA_NA_NA_NA_NA_NA_TET_	TET	1
373	78	C	1	0	0	0	0	0	0	0	0	S	NA_	NA_	NA_	NA_	NA_	NA_	NA_	NA_NA_NA_NA_NA_NA_NA_	Susceptible	0
374	78	P	1	0	0	0	0	0	0	1	0	S	NA_	NA_	NA_	NA_	NA_	NA_	TET_	NA_NA_NA_NA_NA_NA_TET_	TET	1
375	78	P	2	0	0	0	0	0	0	1	0	S	NA_	NA_	NA_	NA_	NA_	NA_	TET_	NA_NA_NA_NA_NA_NA_TET_	TET	1
376	78	U	1	0	0	0	0	0	0	0	0	S	NA_	NA_	NA_	NA_	NA_	NA_	NA_	NA_NA_NA_NA_NA_NA_NA_	Susceptible	0
377	79	C	1	0	0	0	0	0	0	0	0	S	NA_	NA_	NA_	NA_	NA_	NA_	NA_	NA_NA_NA_NA_NA_NA_NA_	Susceptible	0
378	79	P	1	0	0	0	0	0	1	1	0	S	NA_	NA_	NA_	NA_	NA_	SXT_	TET_	NA_NA_NA_NA_NA_SXT_TET_	SXT-TET	2
379	79	U	1	0	0	0	0	0	0	0	0	S	NA_	NA_	NA_	NA_	NA_	NA_	NA_	NA_NA_NA_NA_NA_NA_NA_	Susceptible	0
380	80	C	1	0	0	0	0	0	0	0	0	S	NA_	NA_	NA_	NA_	NA_	NA_	NA_	NA_NA_NA_NA_NA_NA_NA_	Susceptible	0
381	80	P	1	0	0	0	0	0	0	0	0	S	NA_	NA_	NA_	NA_	NA_	NA_	NA_	NA_NA_NA_NA_NA_NA_NA_	Susceptible	0
382	80	P	2	0	1	0	0	0	1	1	1	S	NA_	CIP_	NA_	NA_	NA_	SXT_	TET_	NA_CIP_NA_NA_NA_SXT_TET_	CIP-SXT-TET	3
383	80	P	3	0	0	0	0	0	0	1	0	S	NA_	NA_	NA_	NA_	NA_	NA_	TET_	NA_NA_NA_NA_NA_NA_TET_	TET	1
384	80	P	4	0	0	0	0	0	0	1	0	S	NA_	NA_	NA_	NA_	NA_	NA_	TET_	NA_NA_NA_NA_NA_NA_TET_	TET	1
385	80	P	5	0	0	0	0	0	0	0	0	S	NA_	NA_	NA_	NA_	NA_	NA_	NA_	NA_NA_NA_NA_NA_NA_NA_	Susceptible	0
386	80	U	1	0	0	0	0	0	0	0	0	S	NA_	NA_	NA_	NA_	NA_	NA_	NA_	NA_NA_NA_NA_NA_NA_NA_	Susceptible	0
387	81	C	1	0	0	0	0	0	0	0	0	S	NA_	NA_	NA_	NA_	NA_	NA_	NA_	NA_NA_NA_NA_NA_NA_NA_	Susceptible	0
388	81	P	1	0	1	0	0	0	0	1	0	S	NA_	CIP_	NA_	NA_	NA_	NA_	TET_	NA_CIP_NA_NA_NA_NA_TET_	CIP-TET	2
389	82	P	2	0	0	0	0	0	0	1	0	S	NA_	NA_	NA_	NA_	NA_	NA_	TET_	NA_NA_NA_NA_NA_NA_TET_	TET	1
390	82	P	3	0	0	0	0	0	0	1	0	S	NA_	NA_	NA_	NA_	NA_	NA_	TET_	NA_NA_NA_NA_NA_NA_TET_	TET	1
391	83	P	4	0	0	0	0	0	0	0	0	S	NA_	NA_	NA_	NA_	NA_	NA_	NA_	NA_NA_NA_NA_NA_NA_NA_	Susceptible	0
392	83	P	5	0	1	0	0	0	0	0	0	S	NA_	CIP_	NA_	NA_	NA_	NA_	NA_	NA_CIP_NA_NA_NA_NA_NA_	CIP	1
393	84	C	1	0	1	0	0	0	1	0	0	S	NA_	CIP_	NA_	NA_	NA_	SXT_	NA_	NA_CIP_NA_NA_NA_SXT_NA_	CIP-SXT	2
394	84	P	1	0	0	0	0	0	1	1	0	S	NA_	NA_	NA_	NA_	NA_	SXT_	TET_	NA_NA_NA_NA_NA_SXT_TET_	SXT-TET	2
395	84	P	2	1	0	0	0	0	1	1	1	S	CHL_	NA_	NA_	NA_	NA_	SXT_	TET_	CHL_NA_NA_NA_NA_SXT_TET_	CHL-SXT-TET	3
396	84	U	1	0	1	0	0	0	1	0	0	S	NA_	CIP_	NA_	NA_	NA_	SXT_	NA_	NA_CIP_NA_NA_NA_SXT_NA_	CIP-SXT	2
397	85	C	1	1	0	0	0	0	1	1	1	S	CHL_	NA_	NA_	NA_	NA_	SXT_	TET_	CHL_NA_NA_NA_NA_SXT_TET_	CHL-SXT-TET	3
398	85	P	1	0	0	0	0	0	0	0	0	S	NA_	NA_	NA_	NA_	NA_	NA_	NA_	NA_NA_NA_NA_NA_NA_NA_	Susceptible	0
399	85	P	2	0	0	0	0	0	1	1	0	S	NA_	NA_	NA_	NA_	NA_	SXT_	TET_	NA_NA_NA_NA_NA_SXT_TET_	SXT-TET	2
400	85	U	1	0	0	0	0	0	1	1	0	S	NA_	NA_	NA_	NA_	NA_	SXT_	TET_	NA_NA_NA_NA_NA_SXT_TET_	SXT-TET	2
401	86	C	1	0	0	0	0	0	0	1	0	S	NA_	NA_	NA_	NA_	NA_	NA_	TET_	NA_NA_NA_NA_NA_NA_TET_	TET	1
402	86	P	1	0	0	0	0	0	0	1	0	S	NA_	NA_	NA_	NA_	NA_	NA_	TET_	NA_NA_NA_NA_NA_NA_TET_	TET	1
403	86	P	2	0	0	0	0	0	0	0	0	S	NA_	NA_	NA_	NA_	NA_	NA_	NA_	NA_NA_NA_NA_NA_NA_NA_	Susceptible	0
404	86	P	3	0	0	0	0	0	0	1	0	S	NA_	NA_	NA_	NA_	NA_	NA_	TET_	NA_NA_NA_NA_NA_NA_TET_	TET	1
405	86	U	1	0	0	0	0	0	0	1	0	S	NA_	NA_	NA_	NA_	NA_	NA_	TET_	NA_NA_NA_NA_NA_NA_TET_	TET	1
406	87	C	1	0	0	0	0	0	0	1	0	S	NA_	NA_	NA_	NA_	NA_	NA_	TET_	NA_NA_NA_NA_NA_NA_TET_	TET	1
407	87	P	1	0	1	0	0	0	0	1	0	S	NA_	CIP_	NA_	NA_	NA_	NA_	TET_	NA_CIP_NA_NA_NA_NA_TET_	CIP-TET	2
408	87	U	1	0	0	0	0	0	0	1	0	S	NA_	NA_	NA_	NA_	NA_	NA_	TET_	NA_NA_NA_NA_NA_NA_TET_	TET	1
409	88	C	1	0	0	0	0	0	0	0	0	S	NA_	NA_	NA_	NA_	NA_	NA_	NA_	NA_NA_NA_NA_NA_NA_NA_	Susceptible	0
410	88	P	1	1	0	0	0	0	1	1	1	S	CHL_	NA_	NA_	NA_	NA_	SXT_	TET_	CHL_NA_NA_NA_NA_SXT_TET_	CHL-SXT-TET	3
411	88	U	1	0	0	0	0	0	0	1	0	S	NA_	NA_	NA_	NA_	NA_	NA_	TET_	NA_NA_NA_NA_NA_NA_TET_	TET	1
412	89	C	1	0	0	0	0	0	0	0	0	S	NA_	NA_	NA_	NA_	NA_	NA_	NA_	NA_NA_NA_NA_NA_NA_NA_	Susceptible	0
413	89	P	1	0	0	0	0	0	0	1	0	S	NA_	NA_	NA_	NA_	NA_	NA_	TET_	NA_NA_NA_NA_NA_NA_TET_	TET	1
414	89	P	2	0	0	0	0	0	0	1	0	S	NA_	NA_	NA_	NA_	NA_	NA_	TET_	NA_NA_NA_NA_NA_NA_TET_	TET	1
415	89	U	1	0	0	0	0	0	0	0	0	S	NA_	NA_	NA_	NA_	NA_	NA_	NA_	NA_NA_NA_NA_NA_NA_NA_	Susceptible	0
416	90	C	1	0	0	0	0	0	0	0	0	S	NA_	NA_	NA_	NA_	NA_	NA_	NA_	NA_NA_NA_NA_NA_NA_NA_	Susceptible	0
417	90	P	1	1	0	0	0	0	1	1	1	S	CHL_	NA_	NA_	NA_	NA_	SXT_	TET_	CHL_NA_NA_NA_NA_SXT_TET_	CHL-SXT-TET	3
418	90	P	2	0	0	0	0	0	0	1	0	S	NA_	NA_	NA_	NA_	NA_	NA_	TET_	NA_NA_NA_NA_NA_NA_TET_	TET	1
419	90	P	3	1	0	0	0	0	0	0	0	S	CHL_	NA_	NA_	NA_	NA_	NA_	NA_	CHL_NA_NA_NA_NA_NA_NA_	CHL	1
420	90	P	4	0	1	0	0	0	0	1	0	S	NA_	CIP_	NA_	NA_	NA_	NA_	TET_	NA_CIP_NA_NA_NA_NA_TET_	CIP-TET	2
421	90	P	5	0	0	0	0	0	0	1	0	S	NA_	NA_	NA_	NA_	NA_	NA_	TET_	NA_NA_NA_NA_NA_NA_TET_	TET	1
422	90	U	1	0	0	0	0	0	0	0	0	S	NA_	NA_	NA_	NA_	NA_	NA_	NA_	NA_NA_NA_NA_NA_NA_NA_	Susceptible	0
423	91	C	1	0	0	0	0	0	0	0	0	S	NA_	NA_	NA_	NA_	NA_	NA_	NA_	NA_NA_NA_NA_NA_NA_NA_	Susceptible	0
424	91	P	1	0	1	0	0	0	0	1	0	S	NA_	CIP_	NA_	NA_	NA_	NA_	TET_	NA_CIP_NA_NA_NA_NA_TET_	CIP-TET	2
425	91	P	2	0	0	0	0	0	0	1	0	S	NA_	NA_	NA_	NA_	NA_	NA_	TET_	NA_NA_NA_NA_NA_NA_TET_	TET	1
426	92	C	1	0	0	0	0	0	0	0	0	S	NA_	NA_	NA_	NA_	NA_	NA_	NA_	NA_NA_NA_NA_NA_NA_NA_	Susceptible	0
427	92	P	1	0	1	0	0	0	0	0	0	S	NA_	CIP_	NA_	NA_	NA_	NA_	NA_	NA_CIP_NA_NA_NA_NA_NA_	CIP	1
428	92	P	2	0	0	0	0	0	0	0	0	S	NA_	NA_	NA_	NA_	NA_	NA_	NA_	NA_NA_NA_NA_NA_NA_NA_	Susceptible	0
429	92	P	3	0	0	0	0	0	0	1	0	S	NA_	NA_	NA_	NA_	NA_	NA_	TET_	NA_NA_NA_NA_NA_NA_TET_	TET	1
430	93	C	1	1	1	0	1	0	1	1	1	S	CHL_	CIP_	NA_	GN_	NA_	SXT_	TET_	CHL_CIP_NA_GN_NA_SXT_TET_	CHL-CIP-GN-SXT-TET	5
431	93	P	1	0	0	0	0	0	1	0	0	S	NA_	NA_	NA_	NA_	NA_	SXT_	NA_	NA_NA_NA_NA_NA_SXT_NA_	SXT	1
432	93	P	2	0	0	0	1	0	1	0	0	S	NA_	NA_	NA_	GN_	NA_	SXT_	NA_	NA_NA_NA_GN_NA_SXT_NA_	GN-SXT	2
433	93	P	3	0	1	0	0	0	0	1	0	S	NA_	CIP_	NA_	NA_	NA_	NA_	TET_	NA_CIP_NA_NA_NA_NA_TET_	CIP-TET	2
434	93	P	4	0	0	0	0	0	0	1	0	S	NA_	NA_	NA_	NA_	NA_	NA_	TET_	NA_NA_NA_NA_NA_NA_TET_	TET	1
435	93	U	1	0	0	0	0	0	0	0	0	S	NA_	NA_	NA_	NA_	NA_	NA_	NA_	NA_NA_NA_NA_NA_NA_NA_	Susceptible	0
436	94	P	1	1	0	0	0	0	1	0	0	S	CHL_	NA_	NA_	NA_	NA_	SXT_	NA_	CHL_NA_NA_NA_NA_SXT_NA_	CHL-SXT	2
437	94	P	2	1	0	0	0	0	0	1	0	S	CHL_	NA_	NA_	NA_	NA_	NA_	TET_	CHL_NA_NA_NA_NA_NA_TET_	CHL-TET	2
438	95	P	3	1	0	0	0	0	0	0	0	S	CHL_	NA_	NA_	NA_	NA_	NA_	NA_	CHL_NA_NA_NA_NA_NA_NA_	CHL	1
439	95	P	4	0	0	0	0	0	0	1	0	S	NA_	NA_	NA_	NA_	NA_	NA_	TET_	NA_NA_NA_NA_NA_NA_TET_	TET	1
440	95	P	5	0	0	0	0	0	0	0	0	S	NA_	NA_	NA_	NA_	NA_	NA_	NA_	NA_NA_NA_NA_NA_NA_NA_	Susceptible	0
441	95	P	6	1	0	0	0	0	0	1	0	S	CHL_	NA_	NA_	NA_	NA_	NA_	TET_	CHL_NA_NA_NA_NA_NA_TET_	CHL-TET	2
442	95	P	7	0	0	0	0	0	0	1	0	S	NA_	NA_	NA_	NA_	NA_	NA_	TET_	NA_NA_NA_NA_NA_NA_TET_	TET	1
443	95	U	1	0	0	0	0	0	0	0	0	S	NA_	NA_	NA_	NA_	NA_	NA_	NA_	NA_NA_NA_NA_NA_NA_NA_	Susceptible	0
444	96	C	1	0	0	0	0	0	0	0	0	S	NA_	NA_	NA_	NA_	NA_	NA_	NA_	NA_NA_NA_NA_NA_NA_NA_	Susceptible	0
445	96	P	1	0	0	0	0	0	0	0	0	S	NA_	NA_	NA_	NA_	NA_	NA_	NA_	NA_NA_NA_NA_NA_NA_NA_	Susceptible	0
446	96	U	1	0	0	0	0	0	1	0	0	S	NA_	NA_	NA_	NA_	NA_	SXT_	NA_	NA_NA_NA_NA_NA_SXT_NA_	SXT	1
447	97	C	1	0	0	0	0	0	0	0	0	S	NA_	NA_	NA_	NA_	NA_	NA_	NA_	NA_NA_NA_NA_NA_NA_NA_	Susceptible	0
448	97	P	1	0	0	0	0	0	0	0	0	S	NA_	NA_	NA_	NA_	NA_	NA_	NA_	NA_NA_NA_NA_NA_NA_NA_	Susceptible	0
449	97	P	2	0	0	0	0	0	0	1	0	S	NA_	NA_	NA_	NA_	NA_	NA_	TET_	NA_NA_NA_NA_NA_NA_TET_	TET	1
450	97	P	3	0	0	0	0	0	0	1	0	S	NA_	NA_	NA_	NA_	NA_	NA_	TET_	NA_NA_NA_NA_NA_NA_TET_	TET	1
451	97	U	1	0	0	0	0	0	0	1	0	S	NA_	NA_	NA_	NA_	NA_	NA_	TET_	NA_NA_NA_NA_NA_NA_TET_	TET	1
452	98	C	1	0	0	0	0	0	0	0	0	S	NA_	NA_	NA_	NA_	NA_	NA_	NA_	NA_NA_NA_NA_NA_NA_NA_	Susceptible	0
453	98	P	1	0	0	0	0	0	1	0	0	S	NA_	NA_	NA_	NA_	NA_	SXT_	NA_	NA_NA_NA_NA_NA_SXT_NA_	SXT	1
454	98	P	2	1	0	0	0	0	1	1	1	S	CHL_	NA_	NA_	NA_	NA_	SXT_	TET_	CHL_NA_NA_NA_NA_SXT_TET_	CHL-SXT-TET	3
455	98	U	1	0	1	0	0	0	0	1	0	S	NA_	CIP_	NA_	NA_	NA_	NA_	TET_	NA_CIP_NA_NA_NA_NA_TET_	CIP-TET	2
456	99	C	1	0	0	0	0	0	1	1	0	S	NA_	NA_	NA_	NA_	NA_	SXT_	TET_	NA_NA_NA_NA_NA_SXT_TET_	SXT-TET	2
457	99	P	1	0	0	0	0	0	0	0	0	S	NA_	NA_	NA_	NA_	NA_	NA_	NA_	NA_NA_NA_NA_NA_NA_NA_	Susceptible	0
458	99	P	2	1	0	0	0	0	0	1	0	S	CHL_	NA_	NA_	NA_	NA_	NA_	TET_	CHL_NA_NA_NA_NA_NA_TET_	CHL-TET	2
459	99	P	3	0	0	0	0	0	0	0	0	S	NA_	NA_	NA_	NA_	NA_	NA_	NA_	NA_NA_NA_NA_NA_NA_NA_	Susceptible	0
460	100	C	1	0	0	0	0	0	0	0	0	S	NA_	NA_	NA_	NA_	NA_	NA_	NA_	NA_NA_NA_NA_NA_NA_NA_	Susceptible	0
461	100	P	1	1	0	0	0	0	1	1	1	S	CHL_	NA_	NA_	NA_	NA_	SXT_	TET_	CHL_NA_NA_NA_NA_SXT_TET_	CHL-SXT-TET	3
462	100	P	2	0	0	0	0	0	0	0	0	S	NA_	NA_	NA_	NA_	NA_	NA_	NA_	NA_NA_NA_NA_NA_NA_NA_	Susceptible	0
463	100	P	3	0	1	0	0	0	0	0	0	S	NA_	CIP_	NA_	NA_	NA_	NA_	NA_	NA_CIP_NA_NA_NA_NA_NA_	CIP	1
464	101	C	1	0	0	0	0	0	0	1	0	S	NA_	NA_	NA_	NA_	NA_	NA_	TET_	NA_NA_NA_NA_NA_NA_TET_	TET	1
465	101	P	1	1	0	0	0	0	1	1	1	S	CHL_	NA_	NA_	NA_	NA_	SXT_	TET_	CHL_NA_NA_NA_NA_SXT_TET_	CHL-SXT-TET	3
466	101	P	2	1	0	0	0	0	1	1	1	S	CHL_	NA_	NA_	NA_	NA_	SXT_	TET_	CHL_NA_NA_NA_NA_SXT_TET_	CHL-SXT-TET	3
467	101	P	3	0	0	0	1	0	1	0	0	S	NA_	NA_	NA_	GN_	NA_	SXT_	NA_	NA_NA_NA_GN_NA_SXT_NA_	GN-SXT	2
468	101	P	4	0	0	0	0	0	1	1	0	S	NA_	NA_	NA_	NA_	NA_	SXT_	TET_	NA_NA_NA_NA_NA_SXT_TET_	SXT-TET	2
469	101	P	5	0	0	0	1	0	1	0	0	S	NA_	NA_	NA_	GN_	NA_	SXT_	NA_	NA_NA_NA_GN_NA_SXT_NA_	GN-SXT	2
470	101	U	1	0	0	0	0	0	1	0	0	S	NA_	NA_	NA_	NA_	NA_	SXT_	NA_	NA_NA_NA_NA_NA_SXT_NA_	SXT	1
471	102	C	1	0	0	0	0	0	0	1	0	S	NA_	NA_	NA_	NA_	NA_	NA_	TET_	NA_NA_NA_NA_NA_NA_TET_	TET	1
472	102	P	2	0	0	0	0	0	1	1	0	S	NA_	NA_	NA_	NA_	NA_	SXT_	TET_	NA_NA_NA_NA_NA_SXT_TET_	SXT-TET	2
473	102	P	3	1	0	0	0	0	1	1	1	S	CHL_	NA_	NA_	NA_	NA_	SXT_	TET_	CHL_NA_NA_NA_NA_SXT_TET_	CHL-SXT-TET	3
474	102	P	4	0	1	0	0	0	0	1	0	S	NA_	CIP_	NA_	NA_	NA_	NA_	TET_	NA_CIP_NA_NA_NA_NA_TET_	CIP-TET	2
475	102	P	5	0	0	0	0	0	1	1	0	S	NA_	NA_	NA_	NA_	NA_	SXT_	TET_	NA_NA_NA_NA_NA_SXT_TET_	SXT-TET	2
476	102	P	6	0	0	0	0	0	0	0	0	S	NA_	NA_	NA_	NA_	NA_	NA_	NA_	NA_NA_NA_NA_NA_NA_NA_	Susceptible	0
477	102	U	1	0	0	0	0	0	0	1	0	S	NA_	NA_	NA_	NA_	NA_	NA_	TET_	NA_NA_NA_NA_NA_NA_TET_	TET	1
478	103	C	1	0	0	0	0	0	0	1	0	S	NA_	NA_	NA_	NA_	NA_	NA_	TET_	NA_NA_NA_NA_NA_NA_TET_	TET	1
479	103	P	1	0	0	0	0	0	0	0	0	S	NA_	NA_	NA_	NA_	NA_	NA_	NA_	NA_NA_NA_NA_NA_NA_NA_	Susceptible	0
480	103	P	2	1	0	0	0	0	1	1	1	S	CHL_	NA_	NA_	NA_	NA_	SXT_	TET_	CHL_NA_NA_NA_NA_SXT_TET_	CHL-SXT-TET	3
481	103	P	3	1	0	0	0	0	1	1	1	S	CHL_	NA_	NA_	NA_	NA_	SXT_	TET_	CHL_NA_NA_NA_NA_SXT_TET_	CHL-SXT-TET	3
482	103	P	4	0	0	0	0	0	0	0	0	S	NA_	NA_	NA_	NA_	NA_	NA_	NA_	NA_NA_NA_NA_NA_NA_NA_	Susceptible	0
483	103	U	1	0	0	0	0	0	1	1	0	S	NA_	NA_	NA_	NA_	NA_	SXT_	TET_	NA_NA_NA_NA_NA_SXT_TET_	SXT-TET	2
484	104	C	1	0	0	0	0	0	0	0	0	S	NA_	NA_	NA_	NA_	NA_	NA_	NA_	NA_NA_NA_NA_NA_NA_NA_	Susceptible	0
485	104	P	1	1	0	0	0	0	1	1	1	S	CHL_	NA_	NA_	NA_	NA_	SXT_	TET_	CHL_NA_NA_NA_NA_SXT_TET_	CHL-SXT-TET	3
486	104	U	1	0	0	0	0	0	0	0	0	S	NA_	NA_	NA_	NA_	NA_	NA_	NA_	NA_NA_NA_NA_NA_NA_NA_	Susceptible	0
487	105	C	1	1	0	0	0	0	1	1	1	S	CHL_	NA_	NA_	NA_	NA_	SXT_	TET_	CHL_NA_NA_NA_NA_SXT_TET_	CHL-SXT-TET	3
488	105	P	1	1	0	0	0	0	1	1	1	S	CHL_	NA_	NA_	NA_	NA_	SXT_	TET_	CHL_NA_NA_NA_NA_SXT_TET_	CHL-SXT-TET	3
489	105	P	2	0	0	0	0	0	0	0	0	S	NA_	NA_	NA_	NA_	NA_	NA_	NA_	NA_NA_NA_NA_NA_NA_NA_	Susceptible	0
490	105	P	3	0	0	0	0	0	0	0	0	S	NA_	NA_	NA_	NA_	NA_	NA_	NA_	NA_NA_NA_NA_NA_NA_NA_	Susceptible	0
491	105	P	4	0	0	0	0	0	1	1	0	S	NA_	NA_	NA_	NA_	NA_	SXT_	TET_	NA_NA_NA_NA_NA_SXT_TET_	SXT-TET	2
492	105	P	5	0	0	0	0	0	0	1	0	S	NA_	NA_	NA_	NA_	NA_	NA_	TET_	NA_NA_NA_NA_NA_NA_TET_	TET	1
493	105	U	1	0	0	0	0	0	0	1	0	S	NA_	NA_	NA_	NA_	NA_	NA_	TET_	NA_NA_NA_NA_NA_NA_TET_	TET	1
494	106	C	1	0	0	0	0	0	0	0	0	S	NA_	NA_	NA_	NA_	NA_	NA_	NA_	NA_NA_NA_NA_NA_NA_NA_	Susceptible	0
495	106	P	1	1	0	0	0	0	1	1	1	S	CHL_	NA_	NA_	NA_	NA_	SXT_	TET_	CHL_NA_NA_NA_NA_SXT_TET_	CHL-SXT-TET	3
496	107	C	1	0	0	0	0	0	0	0	0	S	NA_	NA_	NA_	NA_	NA_	NA_	NA_	NA_NA_NA_NA_NA_NA_NA_	Susceptible	0
497	107	P	1	0	0	0	0	0	0	1	0	S	NA_	NA_	NA_	NA_	NA_	NA_	TET_	NA_NA_NA_NA_NA_NA_TET_	TET	1
498	107	P	2	1	0	0	0	0	1	1	1	S	CHL_	NA_	NA_	NA_	NA_	SXT_	TET_	CHL_NA_NA_NA_NA_SXT_TET_	CHL-SXT-TET	3
499	107	U	1	1	0	0	0	0	1	1	1	S	CHL_	NA_	NA_	NA_	NA_	SXT_	TET_	CHL_NA_NA_NA_NA_SXT_TET_	CHL-SXT-TET	3
500	108	C	1	0	1	0	0	0	0	1	0	S	NA_	CIP_	NA_	NA_	NA_	NA_	TET_	NA_CIP_NA_NA_NA_NA_TET_	CIP-TET	2
501	108	P	1	0	0	0	0	0	0	0	0	S	NA_	NA_	NA_	NA_	NA_	NA_	NA_	NA_NA_NA_NA_NA_NA_NA_	Susceptible	0
502	108	P	2	0	0	0	0	0	0	0	0	S	NA_	NA_	NA_	NA_	NA_	NA_	NA_	NA_NA_NA_NA_NA_NA_NA_	Susceptible	0
503	108	U	1	0	0	0	0	0	0	0	0	S	NA_	NA_	NA_	NA_	NA_	NA_	NA_	NA_NA_NA_NA_NA_NA_NA_	Susceptible	0
504	109	C	1	0	0	0	0	0	0	0	0	S	NA_	NA_	NA_	NA_	NA_	NA_	NA_	NA_NA_NA_NA_NA_NA_NA_	Susceptible	0
505	109	P	1	0	0	0	0	0	0	0	0	S	NA_	NA_	NA_	NA_	NA_	NA_	NA_	NA_NA_NA_NA_NA_NA_NA_	Susceptible	0
506	109	P	2	0	0	0	0	0	0	1	0	S	NA_	NA_	NA_	NA_	NA_	NA_	TET_	NA_NA_NA_NA_NA_NA_TET_	TET	1
507	109	U	1	0	0	0	0	0	0	0	0	S	NA_	NA_	NA_	NA_	NA_	NA_	NA_	NA_NA_NA_NA_NA_NA_NA_	Susceptible	0
508	110	C	1	1	0	0	0	0	0	1	0	S	CHL_	NA_	NA_	NA_	NA_	NA_	TET_	CHL_NA_NA_NA_NA_NA_TET_	CHL-TET	2
509	110	P	1	1	0	0	0	0	1	1	1	S	CHL_	NA_	NA_	NA_	NA_	SXT_	TET_	CHL_NA_NA_NA_NA_SXT_TET_	CHL-SXT-TET	3
510	110	P	2	1	0	0	0	0	1	1	1	S	CHL_	NA_	NA_	NA_	NA_	SXT_	TET_	CHL_NA_NA_NA_NA_SXT_TET_	CHL-SXT-TET	3
511	110	P	3	0	0	0	0	0	0	0	0	S	NA_	NA_	NA_	NA_	NA_	NA_	NA_	NA_NA_NA_NA_NA_NA_NA_	Susceptible	0
512	110	P	4	0	0	0	0	0	0	0	0	S	NA_	NA_	NA_	NA_	NA_	NA_	NA_	NA_NA_NA_NA_NA_NA_NA_	Susceptible	0
513	110	U	1	0	0	0	0	0	0	0	0	S	NA_	NA_	NA_	NA_	NA_	NA_	NA_	NA_NA_NA_NA_NA_NA_NA_	Susceptible	0
514	111	C	1	0	0	0	0	0	0	0	0	S	NA_	NA_	NA_	NA_	NA_	NA_	NA_	NA_NA_NA_NA_NA_NA_NA_	Susceptible	0
515	111	P	1	1	0	0	0	0	1	1	1	S	CHL_	NA_	NA_	NA_	NA_	SXT_	TET_	CHL_NA_NA_NA_NA_SXT_TET_	CHL-SXT-TET	3
516	111	P	2	1	0	0	0	0	1	1	1	S	CHL_	NA_	NA_	NA_	NA_	SXT_	TET_	CHL_NA_NA_NA_NA_SXT_TET_	CHL-SXT-TET	3
517	112	C	1	0	0	0	0	0	0	0	0	S	NA_	NA_	NA_	NA_	NA_	NA_	NA_	NA_NA_NA_NA_NA_NA_NA_	Susceptible	0
518	112	P	1	1	0	0	1	0	0	1	1	S	CHL_	NA_	NA_	GN_	NA_	NA_	TET_	CHL_NA_NA_GN_NA_NA_TET_	CHL-GN-TET	3
519	112	P	2	0	0	0	0	0	0	0	0	S	NA_	NA_	NA_	NA_	NA_	NA_	NA_	NA_NA_NA_NA_NA_NA_NA_	Susceptible	0
520	112	U	1	0	0	0	0	0	0	0	0	S	NA_	NA_	NA_	NA_	NA_	NA_	NA_	NA_NA_NA_NA_NA_NA_NA_	Susceptible	0
521	113	C	1	0	0	0	0	0	0	0	0	S	NA_	NA_	NA_	NA_	NA_	NA_	NA_	NA_NA_NA_NA_NA_NA_NA_	Susceptible	0
522	113	P	1	0	0	0	0	0	0	0	0	S	NA_	NA_	NA_	NA_	NA_	NA_	NA_	NA_NA_NA_NA_NA_NA_NA_	Susceptible	0
523	113	U	1	1	1	0	0	0	1	1	1	S	CHL_	CIP_	NA_	NA_	NA_	SXT_	TET_	CHL_CIP_NA_NA_NA_SXT_TET_	CHL-CIP-SXT-TET	4
524	114	P	1	0	0	0	1	0	0	1	0	S	NA_	NA_	NA_	GN_	NA_	NA_	TET_	NA_NA_NA_GN_NA_NA_TET_	GN-TET	2
525	114	P	2	1	0	0	0	0	0	1	0	S	CHL_	NA_	NA_	NA_	NA_	NA_	TET_	CHL_NA_NA_NA_NA_NA_TET_	CHL-TET	2
526	114	U	1	1	0	0	0	0	0	0	0	S	CHL_	NA_	NA_	NA_	NA_	NA_	NA_	CHL_NA_NA_NA_NA_NA_NA_	CHL	1
527	115	C	1	0	1	0	0	0	1	1	1	S	NA_	CIP_	NA_	NA_	NA_	SXT_	TET_	NA_CIP_NA_NA_NA_SXT_TET_	CIP-SXT-TET	3
528	115	P	1	1	0	0	0	0	1	1	1	S	CHL_	NA_	NA_	NA_	NA_	SXT_	TET_	CHL_NA_NA_NA_NA_SXT_TET_	CHL-SXT-TET	3
529	115	P	2	1	0	0	0	0	1	1	1	S	CHL_	NA_	NA_	NA_	NA_	SXT_	TET_	CHL_NA_NA_NA_NA_SXT_TET_	CHL-SXT-TET	3
530	115	P	3	0	0	0	0	0	0	1	0	S	NA_	NA_	NA_	NA_	NA_	NA_	TET_	NA_NA_NA_NA_NA_NA_TET_	TET	1
531	115	P	4	0	0	0	0	0	0	1	0	S	NA_	NA_	NA_	NA_	NA_	NA_	TET_	NA_NA_NA_NA_NA_NA_TET_	TET	1
532	115	P	5	0	0	0	0	0	0	1	0	S	NA_	NA_	NA_	NA_	NA_	NA_	TET_	NA_NA_NA_NA_NA_NA_TET_	TET	1
533	115	U	1	0	0	0	0	0	0	0	0	S	NA_	NA_	NA_	NA_	NA_	NA_	NA_	NA_NA_NA_NA_NA_NA_NA_	Susceptible	0
534	116	C	1	0	0	0	0	0	0	1	0	M	NA_	NA_	NA_	NA_	NA_	NA_	TET_	NA_NA_NA_NA_NA_NA_TET_	TET	1
535	116	P	1	1	0	0	0	0	0	1	0	M	CHL_	NA_	NA_	NA_	NA_	NA_	TET_	CHL_NA_NA_NA_NA_NA_TET_	CHL-TET	2
536	116	P	2	0	0	0	0	0	0	0	0	M	NA_	NA_	NA_	NA_	NA_	NA_	NA_	NA_NA_NA_NA_NA_NA_NA_	Susceptible	0
537	116	P	3	0	0	0	0	0	0	1	0	M	NA_	NA_	NA_	NA_	NA_	NA_	TET_	NA_NA_NA_NA_NA_NA_TET_	TET	1
538	116	P	4	1	0	0	0	0	0	1	0	M	CHL_	NA_	NA_	NA_	NA_	NA_	TET_	CHL_NA_NA_NA_NA_NA_TET_	CHL-TET	2
539	116	P	5	0	0	0	0	0	0	0	0	M	NA_	NA_	NA_	NA_	NA_	NA_	NA_	NA_NA_NA_NA_NA_NA_NA_	Susceptible	0
540	116	P	6	0	0	0	0	0	0	1	0	M	NA_	NA_	NA_	NA_	NA_	NA_	TET_	NA_NA_NA_NA_NA_NA_TET_	TET	1
541	116	P	7	0	0	0	0	0	0	0	0	M	NA_	NA_	NA_	NA_	NA_	NA_	NA_	NA_NA_NA_NA_NA_NA_NA_	Susceptible	0
542	116	P	8	0	0	0	0	0	1	1	0	M	NA_	NA_	NA_	NA_	NA_	SXT_	TET_	NA_NA_NA_NA_NA_SXT_TET_	SXT-TET	2
543	116	P	9	1	0	0	0	0	0	0	0	M	CHL_	NA_	NA_	NA_	NA_	NA_	NA_	CHL_NA_NA_NA_NA_NA_NA_	CHL	1
544	116	P	10	0	0	0	1	0	0	0	0	M	NA_	NA_	NA_	GN_	NA_	NA_	NA_	NA_NA_NA_GN_NA_NA_NA_	GN	1
545	117	C	1	0	0	0	0	0	0	0	0	M	NA_	NA_	NA_	NA_	NA_	NA_	NA_	NA_NA_NA_NA_NA_NA_NA_	Susceptible	0
546	117	P	1	1	0	0	0	0	1	0	0	M	CHL_	NA_	NA_	NA_	NA_	SXT_	NA_	CHL_NA_NA_NA_NA_SXT_NA_	CHL-SXT	2
547	117	P	2	0	0	0	0	0	0	0	0	M	NA_	NA_	NA_	NA_	NA_	NA_	NA_	NA_NA_NA_NA_NA_NA_NA_	Susceptible	0
548	117	P	3	0	0	0	0	0	0	1	0	M	NA_	NA_	NA_	NA_	NA_	NA_	TET_	NA_NA_NA_NA_NA_NA_TET_	TET	1
549	117	P	4	0	0	0	0	0	0	0	0	M	NA_	NA_	NA_	NA_	NA_	NA_	NA_	NA_NA_NA_NA_NA_NA_NA_	Susceptible	0
550	117	P	5	0	0	0	0	0	1	0	0	M	NA_	NA_	NA_	NA_	NA_	SXT_	NA_	NA_NA_NA_NA_NA_SXT_NA_	SXT	1
551	117	P	6	0	0	0	0	0	0	0	0	M	NA_	NA_	NA_	NA_	NA_	NA_	NA_	NA_NA_NA_NA_NA_NA_NA_	Susceptible	0
552	117	P	7	1	0	0	0	0	1	1	1	M	CHL_	NA_	NA_	NA_	NA_	SXT_	TET_	CHL_NA_NA_NA_NA_SXT_TET_	CHL-SXT-TET	3
553	117	P	8	0	0	0	0	0	0	1	0	M	NA_	NA_	NA_	NA_	NA_	NA_	TET_	NA_NA_NA_NA_NA_NA_TET_	TET	1
554	117	P	9	0	1	0	0	0	1	1	1	M	NA_	CIP_	NA_	NA_	NA_	SXT_	TET_	NA_CIP_NA_NA_NA_SXT_TET_	CIP-SXT-TET	3
555	117	P	10	0	0	0	0	0	0	1	0	M	NA_	NA_	NA_	NA_	NA_	NA_	TET_	NA_NA_NA_NA_NA_NA_TET_	TET	1
556	117	U	1	0	1	0	0	0	0	0	0	M	NA_	CIP_	NA_	NA_	NA_	NA_	NA_	NA_CIP_NA_NA_NA_NA_NA_	CIP	1
557	118	C	1	0	1	0	0	0	0	1	0	M	NA_	CIP_	NA_	NA_	NA_	NA_	TET_	NA_CIP_NA_NA_NA_NA_TET_	CIP-TET	2
558	118	P	1	0	0	0	0	0	0	0	0	M	NA_	NA_	NA_	NA_	NA_	NA_	NA_	NA_NA_NA_NA_NA_NA_NA_	Susceptible	0
559	118	P	2	0	0	0	0	0	1	0	0	M	NA_	NA_	NA_	NA_	NA_	SXT_	NA_	NA_NA_NA_NA_NA_SXT_NA_	SXT	1
560	118	P	3	0	0	0	0	0	1	1	0	M	NA_	NA_	NA_	NA_	NA_	SXT_	TET_	NA_NA_NA_NA_NA_SXT_TET_	SXT-TET	2
561	118	P	4	0	0	0	0	0	0	1	0	M	NA_	NA_	NA_	NA_	NA_	NA_	TET_	NA_NA_NA_NA_NA_NA_TET_	TET	1
562	118	P	5	0	0	0	0	0	0	0	0	M	NA_	NA_	NA_	NA_	NA_	NA_	NA_	NA_NA_NA_NA_NA_NA_NA_	Susceptible	0
563	118	P	6	0	0	0	0	0	0	0	0	M	NA_	NA_	NA_	NA_	NA_	NA_	NA_	NA_NA_NA_NA_NA_NA_NA_	Susceptible	0
564	118	P	7	0	0	0	0	0	0	0	0	M	NA_	NA_	NA_	NA_	NA_	NA_	NA_	NA_NA_NA_NA_NA_NA_NA_	Susceptible	0
565	118	P	8	0	0	0	0	0	0	0	0	M	NA_	NA_	NA_	NA_	NA_	NA_	NA_	NA_NA_NA_NA_NA_NA_NA_	Susceptible	0
566	119	C	1	0	0	0	0	0	0	0	0	M	NA_	NA_	NA_	NA_	NA_	NA_	NA_	NA_NA_NA_NA_NA_NA_NA_	Susceptible	0
567	119	P	1	0	0	0	0	0	0	0	0	M	NA_	NA_	NA_	NA_	NA_	NA_	NA_	NA_NA_NA_NA_NA_NA_NA_	Susceptible	0
568	119	P	2	0	0	0	0	0	0	1	0	M	NA_	NA_	NA_	NA_	NA_	NA_	TET_	NA_NA_NA_NA_NA_NA_TET_	TET	1
569	119	P	3	0	0	0	0	0	0	1	0	M	NA_	NA_	NA_	NA_	NA_	NA_	TET_	NA_NA_NA_NA_NA_NA_TET_	TET	1
570	119	P	4	0	0	0	0	0	0	0	0	M	NA_	NA_	NA_	NA_	NA_	NA_	NA_	NA_NA_NA_NA_NA_NA_NA_	Susceptible	0
571	119	P	5	0	0	0	0	0	0	0	0	M	NA_	NA_	NA_	NA_	NA_	NA_	NA_	NA_NA_NA_NA_NA_NA_NA_	Susceptible	0
572	119	P	6	1	0	0	0	0	1	0	0	M	CHL_	NA_	NA_	NA_	NA_	SXT_	NA_	CHL_NA_NA_NA_NA_SXT_NA_	CHL-SXT	2
573	119	P	7	1	0	0	0	0	1	0	0	M	CHL_	NA_	NA_	NA_	NA_	SXT_	NA_	CHL_NA_NA_NA_NA_SXT_NA_	CHL-SXT	2
574	119	P	8	1	0	0	0	0	0	1	0	M	CHL_	NA_	NA_	NA_	NA_	NA_	TET_	CHL_NA_NA_NA_NA_NA_TET_	CHL-TET	2
575	119	P	9	0	0	0	0	0	0	0	0	M	NA_	NA_	NA_	NA_	NA_	NA_	NA_	NA_NA_NA_NA_NA_NA_NA_	Susceptible	0
576	119	P	10	0	0	0	0	0	0	0	0	M	NA_	NA_	NA_	NA_	NA_	NA_	NA_	NA_NA_NA_NA_NA_NA_NA_	Susceptible	0
577	120	C	1	0	0	0	0	0	1	0	0	M	NA_	NA_	NA_	NA_	NA_	SXT_	NA_	NA_NA_NA_NA_NA_SXT_NA_	SXT	1
578	120	P	1	1	0	0	0	0	1	1	1	M	CHL_	NA_	NA_	NA_	NA_	SXT_	TET_	CHL_NA_NA_NA_NA_SXT_TET_	CHL-SXT-TET	3
579	120	P	2	1	0	0	0	0	1	1	1	M	CHL_	NA_	NA_	NA_	NA_	SXT_	TET_	CHL_NA_NA_NA_NA_SXT_TET_	CHL-SXT-TET	3
580	120	P	3	1	0	0	0	0	1	0	0	M	CHL_	NA_	NA_	NA_	NA_	SXT_	NA_	CHL_NA_NA_NA_NA_SXT_NA_	CHL-SXT	2
581	120	P	4	0	0	0	0	0	0	1	0	M	NA_	NA_	NA_	NA_	NA_	NA_	TET_	NA_NA_NA_NA_NA_NA_TET_	TET	1
582	120	P	5	0	0	0	0	0	0	0	0	M	NA_	NA_	NA_	NA_	NA_	NA_	NA_	NA_NA_NA_NA_NA_NA_NA_	Susceptible	0
583	120	P	6	1	0	0	0	0	1	1	1	M	CHL_	NA_	NA_	NA_	NA_	SXT_	TET_	CHL_NA_NA_NA_NA_SXT_TET_	CHL-SXT-TET	3
584	120	P	7	1	0	0	0	0	1	0	0	M	CHL_	NA_	NA_	NA_	NA_	SXT_	NA_	CHL_NA_NA_NA_NA_SXT_NA_	CHL-SXT	2
585	120	P	8	1	0	0	0	0	1	1	1	M	CHL_	NA_	NA_	NA_	NA_	SXT_	TET_	CHL_NA_NA_NA_NA_SXT_TET_	CHL-SXT-TET	3
586	121	C	1	0	0	0	0	0	0	0	0	M	NA_	NA_	NA_	NA_	NA_	NA_	NA_	NA_NA_NA_NA_NA_NA_NA_	Susceptible	0
587	121	P	1	1	0	0	1	0	1	1	1	M	CHL_	NA_	NA_	GN_	NA_	SXT_	TET_	CHL_NA_NA_GN_NA_SXT_TET_	CHL-GN-SXT-TET	4
588	121	P	2	1	0	0	0	0	1	0	0	M	CHL_	NA_	NA_	NA_	NA_	SXT_	NA_	CHL_NA_NA_NA_NA_SXT_NA_	CHL-SXT	2
589	121	P	3	1	0	0	0	0	1	0	0	M	CHL_	NA_	NA_	NA_	NA_	SXT_	NA_	CHL_NA_NA_NA_NA_SXT_NA_	CHL-SXT	2
590	121	P	4	1	1	0	0	0	1	1	1	M	CHL_	CIP_	NA_	NA_	NA_	SXT_	TET_	CHL_CIP_NA_NA_NA_SXT_TET_	CHL-CIP-SXT-TET	4
591	121	P	5	1	1	0	0	0	1	1	1	M	CHL_	CIP_	NA_	NA_	NA_	SXT_	TET_	CHL_CIP_NA_NA_NA_SXT_TET_	CHL-CIP-SXT-TET	4
592	121	P	6	0	0	0	0	0	0	0	0	M	NA_	NA_	NA_	NA_	NA_	NA_	NA_	NA_NA_NA_NA_NA_NA_NA_	Susceptible	0
593	121	P	7	1	0	0	0	0	1	1	1	M	CHL_	NA_	NA_	NA_	NA_	SXT_	TET_	CHL_NA_NA_NA_NA_SXT_TET_	CHL-SXT-TET	3
594	121	P	8	1	0	0	0	0	1	1	1	M	CHL_	NA_	NA_	NA_	NA_	SXT_	TET_	CHL_NA_NA_NA_NA_SXT_TET_	CHL-SXT-TET	3
595	121	P	9	1	0	0	0	0	1	0	0	M	CHL_	NA_	NA_	NA_	NA_	SXT_	NA_	CHL_NA_NA_NA_NA_SXT_NA_	CHL-SXT	2
596	121	P	10	1	0	0	0	0	1	1	1	M	CHL_	NA_	NA_	NA_	NA_	SXT_	TET_	CHL_NA_NA_NA_NA_SXT_TET_	CHL-SXT-TET	3
597	121	U	1	0	0	0	0	0	0	0	0	M	NA_	NA_	NA_	NA_	NA_	NA_	NA_	NA_NA_NA_NA_NA_NA_NA_	Susceptible	0
598	122	C	1	0	0	0	0	0	0	0	0	M	NA_	NA_	NA_	NA_	NA_	NA_	NA_	NA_NA_NA_NA_NA_NA_NA_	Susceptible	0
599	122	P	1	0	0	0	0	0	0	0	0	M	NA_	NA_	NA_	NA_	NA_	NA_	NA_	NA_NA_NA_NA_NA_NA_NA_	Susceptible	0
600	122	P	2	1	0	0	0	0	1	1	1	M	CHL_	NA_	NA_	NA_	NA_	SXT_	TET_	CHL_NA_NA_NA_NA_SXT_TET_	CHL-SXT-TET	3
601	122	P	3	0	0	0	0	0	0	1	0	M	NA_	NA_	NA_	NA_	NA_	NA_	TET_	NA_NA_NA_NA_NA_NA_TET_	TET	1
602	122	P	4	1	0	0	0	0	0	0	0	M	CHL_	NA_	NA_	NA_	NA_	NA_	NA_	CHL_NA_NA_NA_NA_NA_NA_	CHL	1
603	122	P	5	1	0	0	0	0	0	0	0	M	CHL_	NA_	NA_	NA_	NA_	NA_	NA_	CHL_NA_NA_NA_NA_NA_NA_	CHL	1
604	122	P	6	1	0	0	0	0	1	0	0	M	CHL_	NA_	NA_	NA_	NA_	SXT_	NA_	CHL_NA_NA_NA_NA_SXT_NA_	CHL-SXT	2
605	122	P	7	1	0	0	0	0	1	0	0	M	CHL_	NA_	NA_	NA_	NA_	SXT_	NA_	CHL_NA_NA_NA_NA_SXT_NA_	CHL-SXT	2
606	123	C	1	0	0	0	0	0	1	1	0	M	NA_	NA_	NA_	NA_	NA_	SXT_	TET_	NA_NA_NA_NA_NA_SXT_TET_	SXT-TET	2
607	123	P	1	1	0	0	0	0	1	0	0	M	CHL_	NA_	NA_	NA_	NA_	SXT_	NA_	CHL_NA_NA_NA_NA_SXT_NA_	CHL-SXT	2
608	123	P	2	0	0	0	0	0	0	1	0	M	NA_	NA_	NA_	NA_	NA_	NA_	TET_	NA_NA_NA_NA_NA_NA_TET_	TET	1
609	123	P	3	0	0	0	0	0	0	1	0	M	NA_	NA_	NA_	NA_	NA_	NA_	TET_	NA_NA_NA_NA_NA_NA_TET_	TET	1
610	123	P	4	0	0	0	0	0	0	0	0	M	NA_	NA_	NA_	NA_	NA_	NA_	NA_	NA_NA_NA_NA_NA_NA_NA_	Susceptible	0
611	123	P	5	0	0	0	0	0	0	0	0	M	NA_	NA_	NA_	NA_	NA_	NA_	NA_	NA_NA_NA_NA_NA_NA_NA_	Susceptible	0
612	123	P	6	1	0	0	0	0	1	1	1	M	CHL_	NA_	NA_	NA_	NA_	SXT_	TET_	CHL_NA_NA_NA_NA_SXT_TET_	CHL-SXT-TET	3
613	123	P	7	1	1	0	1	0	0	1	1	M	CHL_	CIP_	NA_	GN_	NA_	NA_	TET_	CHL_CIP_NA_GN_NA_NA_TET_	CHL-CIP-GN-TET	4
614	123	P	8	1	0	0	0	0	1	1	1	M	CHL_	NA_	NA_	NA_	NA_	SXT_	TET_	CHL_NA_NA_NA_NA_SXT_TET_	CHL-SXT-TET	3
615	123	U	1	0	0	0	0	0	0	0	0	M	NA_	NA_	NA_	NA_	NA_	NA_	NA_	NA_NA_NA_NA_NA_NA_NA_	Susceptible	0
616	124	C	1	1	0	0	0	0	1	1	1	M	CHL_	NA_	NA_	NA_	NA_	SXT_	TET_	CHL_NA_NA_NA_NA_SXT_TET_	CHL-SXT-TET	3
617	124	P	1	1	0	0	0	0	1	0	0	M	CHL_	NA_	NA_	NA_	NA_	SXT_	NA_	CHL_NA_NA_NA_NA_SXT_NA_	CHL-SXT	2
618	124	P	2	1	0	0	0	0	1	0	0	M	CHL_	NA_	NA_	NA_	NA_	SXT_	NA_	CHL_NA_NA_NA_NA_SXT_NA_	CHL-SXT	2
619	124	P	3	1	0	0	0	0	1	1	1	M	CHL_	NA_	NA_	NA_	NA_	SXT_	TET_	CHL_NA_NA_NA_NA_SXT_TET_	CHL-SXT-TET	3
620	124	P	4	1	0	0	0	0	1	0	0	M	CHL_	NA_	NA_	NA_	NA_	SXT_	NA_	CHL_NA_NA_NA_NA_SXT_NA_	CHL-SXT	2
621	124	P	5	0	0	0	0	0	0	0	0	M	NA_	NA_	NA_	NA_	NA_	NA_	NA_	NA_NA_NA_NA_NA_NA_NA_	Susceptible	0
622	124	P	6	1	0	0	0	0	1	1	1	M	CHL_	NA_	NA_	NA_	NA_	SXT_	TET_	CHL_NA_NA_NA_NA_SXT_TET_	CHL-SXT-TET	3
623	124	P	7	1	0	0	0	0	1	1	1	M	CHL_	NA_	NA_	NA_	NA_	SXT_	TET_	CHL_NA_NA_NA_NA_SXT_TET_	CHL-SXT-TET	3
624	124	P	8	0	0	0	1	0	0	1	0	M	NA_	NA_	NA_	GN_	NA_	NA_	TET_	NA_NA_NA_GN_NA_NA_TET_	GN-TET	2
625	124	P	9	1	0	0	0	0	1	1	1	M	CHL_	NA_	NA_	NA_	NA_	SXT_	TET_	CHL_NA_NA_NA_NA_SXT_TET_	CHL-SXT-TET	3
626	125	C	1	0	0	0	0	0	0	0	0	M	NA_	NA_	NA_	NA_	NA_	NA_	NA_	NA_NA_NA_NA_NA_NA_NA_	Susceptible	0
627	125	P	1	1	1	0	0	0	1	0	1	M	CHL_	CIP_	NA_	NA_	NA_	SXT_	NA_	CHL_CIP_NA_NA_NA_SXT_NA_	CHL-CIP-SXT	3
628	125	P	2	1	0	0	0	0	0	1	0	M	CHL_	NA_	NA_	NA_	NA_	NA_	TET_	CHL_NA_NA_NA_NA_NA_TET_	CHL-TET	2
629	125	P	3	1	0	0	0	0	1	1	1	M	CHL_	NA_	NA_	NA_	NA_	SXT_	TET_	CHL_NA_NA_NA_NA_SXT_TET_	CHL-SXT-TET	3
630	125	P	4	1	0	0	0	0	1	1	1	M	CHL_	NA_	NA_	NA_	NA_	SXT_	TET_	CHL_NA_NA_NA_NA_SXT_TET_	CHL-SXT-TET	3
631	125	P	5	0	0	0	0	0	1	0	0	M	NA_	NA_	NA_	NA_	NA_	SXT_	NA_	NA_NA_NA_NA_NA_SXT_NA_	SXT	1
632	125	P	6	1	0	0	0	0	1	1	1	M	CHL_	NA_	NA_	NA_	NA_	SXT_	TET_	CHL_NA_NA_NA_NA_SXT_TET_	CHL-SXT-TET	3
633	125	P	7	1	0	0	1	0	1	1	1	M	CHL_	NA_	NA_	GN_	NA_	SXT_	TET_	CHL_NA_NA_GN_NA_SXT_TET_	CHL-GN-SXT-TET	4
634	125	P	8	1	0	0	0	0	1	0	0	M	CHL_	NA_	NA_	NA_	NA_	SXT_	NA_	CHL_NA_NA_NA_NA_SXT_NA_	CHL-SXT	2
635	125	P	9	0	0	0	0	0	1	0	0	M	NA_	NA_	NA_	NA_	NA_	SXT_	NA_	NA_NA_NA_NA_NA_SXT_NA_	SXT	1
636	126	C	1	0	0	0	0	0	0	0	0	M	NA_	NA_	NA_	NA_	NA_	NA_	NA_	NA_NA_NA_NA_NA_NA_NA_	Susceptible	0
637	126	P	1	1	0	0	0	0	1	0	0	M	CHL_	NA_	NA_	NA_	NA_	SXT_	NA_	CHL_NA_NA_NA_NA_SXT_NA_	CHL-SXT	2
638	126	P	2	0	1	0	0	0	1	1	1	M	NA_	CIP_	NA_	NA_	NA_	SXT_	TET_	NA_CIP_NA_NA_NA_SXT_TET_	CIP-SXT-TET	3
639	126	P	3	0	0	0	0	0	0	1	0	M	NA_	NA_	NA_	NA_	NA_	NA_	TET_	NA_NA_NA_NA_NA_NA_TET_	TET	1
640	126	P	4	0	0	0	0	0	0	1	0	M	NA_	NA_	NA_	NA_	NA_	NA_	TET_	NA_NA_NA_NA_NA_NA_TET_	TET	1
641	126	P	5	1	0	0	0	0	0	1	0	M	CHL_	NA_	NA_	NA_	NA_	NA_	TET_	CHL_NA_NA_NA_NA_NA_TET_	CHL-TET	2
642	126	P	6	1	1	1	1	0	0	1	1	M	CHL_	CIP_	CTX_	GN_	NA_	NA_	TET_	CHL_CIP_CTX_GN_NA_NA_TET_	CHL-CIP-CTX-GN-TET	5
643	126	P	7	1	1	1	1	0	0	1	1	M	CHL_	CIP_	CTX_	GN_	NA_	NA_	TET_	CHL_CIP_CTX_GN_NA_NA_TET_	CHL-CIP-CTX-GN-TET	5
644	126	U	1	0	1	0	1	0	1	1	1	M	NA_	CIP_	NA_	GN_	NA_	SXT_	TET_	NA_CIP_NA_GN_NA_SXT_TET_	CIP-GN-SXT-TET	4
645	127	P	1	1	0	0	0	0	1	0	0	M	CHL_	NA_	NA_	NA_	NA_	SXT_	NA_	CHL_NA_NA_NA_NA_SXT_NA_	CHL-SXT	2
646	127	P	2	1	1	1	1	0	1	1	1	M	CHL_	CIP_	CTX_	GN_	NA_	SXT_	TET_	CHL_CIP_CTX_GN_NA_SXT_TET_	CHL-CIP-CTX-GN-SXT-TET	6
647	127	P	3	1	1	0	0	0	1	1	1	M	CHL_	CIP_	NA_	NA_	NA_	SXT_	TET_	CHL_CIP_NA_NA_NA_SXT_TET_	CHL-CIP-SXT-TET	4
648	127	P	4	1	1	0	0	0	1	1	1	M	CHL_	CIP_	NA_	NA_	NA_	SXT_	TET_	CHL_CIP_NA_NA_NA_SXT_TET_	CHL-CIP-SXT-TET	4
649	127	P	5	0	1	0	1	0	0	0	0	M	NA_	CIP_	NA_	GN_	NA_	NA_	NA_	NA_CIP_NA_GN_NA_NA_NA_	CIP-GN	2
650	127	P	6	1	1	0	0	0	0	1	1	M	CHL_	CIP_	NA_	NA_	NA_	NA_	TET_	CHL_CIP_NA_NA_NA_NA_TET_	CHL-CIP-TET	3
651	127	P	7	0	1	0	0	0	0	1	0	M	NA_	CIP_	NA_	NA_	NA_	NA_	TET_	NA_CIP_NA_NA_NA_NA_TET_	CIP-TET	2
652	127	P	8	0	1	0	0	0	0	1	0	M	NA_	CIP_	NA_	NA_	NA_	NA_	TET_	NA_CIP_NA_NA_NA_NA_TET_	CIP-TET	2
653	127	P	9	0	0	0	0	0	0	1	0	M	NA_	NA_	NA_	NA_	NA_	NA_	TET_	NA_NA_NA_NA_NA_NA_TET_	TET	1
654	127	P	10	0	1	0	0	0	0	0	0	M	NA_	CIP_	NA_	NA_	NA_	NA_	NA_	NA_CIP_NA_NA_NA_NA_NA_	CIP	1
655	127	U	1	0	1	0	1	0	1	1	1	M	NA_	CIP_	NA_	GN_	NA_	SXT_	TET_	NA_CIP_NA_GN_NA_SXT_TET_	CIP-GN-SXT-TET	4
656	128	C	1	1	0	0	0	0	1	0	0	M	CHL_	NA_	NA_	NA_	NA_	SXT_	NA_	CHL_NA_NA_NA_NA_SXT_NA_	CHL-SXT	2
657	128	P	1	1	0	0	0	0	1	0	0	M	CHL_	NA_	NA_	NA_	NA_	SXT_	NA_	CHL_NA_NA_NA_NA_SXT_NA_	CHL-SXT	2
658	128	P	2	1	0	0	0	0	1	1	1	M	CHL_	NA_	NA_	NA_	NA_	SXT_	TET_	CHL_NA_NA_NA_NA_SXT_TET_	CHL-SXT-TET	3
659	128	P	3	1	0	0	0	0	1	1	1	M	CHL_	NA_	NA_	NA_	NA_	SXT_	TET_	CHL_NA_NA_NA_NA_SXT_TET_	CHL-SXT-TET	3
660	128	P	4	1	0	0	0	0	1	1	1	M	CHL_	NA_	NA_	NA_	NA_	SXT_	TET_	CHL_NA_NA_NA_NA_SXT_TET_	CHL-SXT-TET	3
661	128	P	5	1	0	0	0	0	1	1	1	M	CHL_	NA_	NA_	NA_	NA_	SXT_	TET_	CHL_NA_NA_NA_NA_SXT_TET_	CHL-SXT-TET	3
662	128	P	6	0	0	0	0	0	0	0	0	M	NA_	NA_	NA_	NA_	NA_	NA_	NA_	NA_NA_NA_NA_NA_NA_NA_	Susceptible	0
663	128	P	7	0	0	0	0	0	0	1	0	M	NA_	NA_	NA_	NA_	NA_	NA_	TET_	NA_NA_NA_NA_NA_NA_TET_	TET	1
664	129	C	1	0	0	0	0	0	0	0	0	M	NA_	NA_	NA_	NA_	NA_	NA_	NA_	NA_NA_NA_NA_NA_NA_NA_	Susceptible	0
665	129	P	1	0	1	0	1	0	0	1	1	M	NA_	CIP_	NA_	GN_	NA_	NA_	TET_	NA_CIP_NA_GN_NA_NA_TET_	CIP-GN-TET	3
666	129	P	2	1	0	0	0	0	1	1	1	M	CHL_	NA_	NA_	NA_	NA_	SXT_	TET_	CHL_NA_NA_NA_NA_SXT_TET_	CHL-SXT-TET	3
667	129	P	3	0	0	0	0	0	0	0	0	M	NA_	NA_	NA_	NA_	NA_	NA_	NA_	NA_NA_NA_NA_NA_NA_NA_	Susceptible	0
668	129	P	4	0	0	0	0	0	0	1	0	M	NA_	NA_	NA_	NA_	NA_	NA_	TET_	NA_NA_NA_NA_NA_NA_TET_	TET	1
669	129	P	5	0	1	0	0	0	1	1	1	M	NA_	CIP_	NA_	NA_	NA_	SXT_	TET_	NA_CIP_NA_NA_NA_SXT_TET_	CIP-SXT-TET	3
670	129	P	6	1	1	0	0	0	1	1	1	M	CHL_	CIP_	NA_	NA_	NA_	SXT_	TET_	CHL_CIP_NA_NA_NA_SXT_TET_	CHL-CIP-SXT-TET	4
671	129	P	7	1	0	0	0	0	1	1	1	M	CHL_	NA_	NA_	NA_	NA_	SXT_	TET_	CHL_NA_NA_NA_NA_SXT_TET_	CHL-SXT-TET	3
672	129	P	8	1	0	0	0	0	1	0	0	M	CHL_	NA_	NA_	NA_	NA_	SXT_	NA_	CHL_NA_NA_NA_NA_SXT_NA_	CHL-SXT	2
673	130	C	1	0	0	0	0	0	0	0	0	M	NA_	NA_	NA_	NA_	NA_	NA_	NA_	NA_NA_NA_NA_NA_NA_NA_	Susceptible	0
674	130	P	1	0	0	0	0	0	1	1	0	M	NA_	NA_	NA_	NA_	NA_	SXT_	TET_	NA_NA_NA_NA_NA_SXT_TET_	SXT-TET	2
675	130	P	2	1	0	0	0	0	1	0	0	M	CHL_	NA_	NA_	NA_	NA_	SXT_	NA_	CHL_NA_NA_NA_NA_SXT_NA_	CHL-SXT	2
676	130	P	3	1	0	0	0	0	1	0	0	M	CHL_	NA_	NA_	NA_	NA_	SXT_	NA_	CHL_NA_NA_NA_NA_SXT_NA_	CHL-SXT	2
677	130	P	4	1	0	0	0	0	1	1	1	M	CHL_	NA_	NA_	NA_	NA_	SXT_	TET_	CHL_NA_NA_NA_NA_SXT_TET_	CHL-SXT-TET	3
678	130	P	5	1	0	0	0	0	1	0	0	M	CHL_	NA_	NA_	NA_	NA_	SXT_	NA_	CHL_NA_NA_NA_NA_SXT_NA_	CHL-SXT	2
679	130	P	6	1	0	0	0	0	1	0	0	M	CHL_	NA_	NA_	NA_	NA_	SXT_	NA_	CHL_NA_NA_NA_NA_SXT_NA_	CHL-SXT	2
680	130	P	7	0	0	0	0	0	1	1	0	M	NA_	NA_	NA_	NA_	NA_	SXT_	TET_	NA_NA_NA_NA_NA_SXT_TET_	SXT-TET	2
681	131	C	1	0	0	0	0	0	1	1	0	M	NA_	NA_	NA_	NA_	NA_	SXT_	TET_	NA_NA_NA_NA_NA_SXT_TET_	SXT-TET	2
682	131	P	1	1	0	0	0	0	1	1	1	M	CHL_	NA_	NA_	NA_	NA_	SXT_	TET_	CHL_NA_NA_NA_NA_SXT_TET_	CHL-SXT-TET	3
683	131	P	2	1	0	0	0	0	1	1	1	M	CHL_	NA_	NA_	NA_	NA_	SXT_	TET_	CHL_NA_NA_NA_NA_SXT_TET_	CHL-SXT-TET	3
684	131	P	3	1	0	0	0	0	1	0	0	M	CHL_	NA_	NA_	NA_	NA_	SXT_	NA_	CHL_NA_NA_NA_NA_SXT_NA_	CHL-SXT	2
685	131	P	4	1	0	0	1	0	0	1	1	M	CHL_	NA_	NA_	GN_	NA_	NA_	TET_	CHL_NA_NA_GN_NA_NA_TET_	CHL-GN-TET	3
686	131	P	5	1	0	0	0	0	0	1	0	M	CHL_	NA_	NA_	NA_	NA_	NA_	TET_	CHL_NA_NA_NA_NA_NA_TET_	CHL-TET	2
687	131	P	6	1	0	0	0	0	1	1	1	M	CHL_	NA_	NA_	NA_	NA_	SXT_	TET_	CHL_NA_NA_NA_NA_SXT_TET_	CHL-SXT-TET	3
688	131	P	7	0	0	0	0	0	0	0	0	M	NA_	NA_	NA_	NA_	NA_	NA_	NA_	NA_NA_NA_NA_NA_NA_NA_	Susceptible	0
689	131	U	1	1	0	1	1	0	0	1	1	M	CHL_	NA_	CTX_	GN_	NA_	NA_	TET_	CHL_NA_CTX_GN_NA_NA_TET_	CHL-CTX-GN-TET	4
690	132	C	1	0	1	0	1	0	1	1	1	M	NA_	CIP_	NA_	GN_	NA_	SXT_	TET_	NA_CIP_NA_GN_NA_SXT_TET_	CIP-GN-SXT-TET	4
691	132	P	1	0	0	0	0	0	1	0	0	M	NA_	NA_	NA_	NA_	NA_	SXT_	NA_	NA_NA_NA_NA_NA_SXT_NA_	SXT	1
692	132	P	2	0	0	0	0	0	0	0	0	M	NA_	NA_	NA_	NA_	NA_	NA_	NA_	NA_NA_NA_NA_NA_NA_NA_	Susceptible	0
693	132	P	3	1	0	0	0	0	1	1	1	M	CHL_	NA_	NA_	NA_	NA_	SXT_	TET_	CHL_NA_NA_NA_NA_SXT_TET_	CHL-SXT-TET	3
694	132	P	4	1	0	0	0	0	1	1	1	M	CHL_	NA_	NA_	NA_	NA_	SXT_	TET_	CHL_NA_NA_NA_NA_SXT_TET_	CHL-SXT-TET	3
695	132	P	5	0	0	0	0	0	0	0	0	M	NA_	NA_	NA_	NA_	NA_	NA_	NA_	NA_NA_NA_NA_NA_NA_NA_	Susceptible	0
696	132	P	6	1	0	0	0	0	1	1	1	M	CHL_	NA_	NA_	NA_	NA_	SXT_	TET_	CHL_NA_NA_NA_NA_SXT_TET_	CHL-SXT-TET	3
697	132	P	7	1	0	0	0	0	1	1	1	M	CHL_	NA_	NA_	NA_	NA_	SXT_	TET_	CHL_NA_NA_NA_NA_SXT_TET_	CHL-SXT-TET	3
698	132	P	8	1	0	0	0	0	1	0	0	M	CHL_	NA_	NA_	NA_	NA_	SXT_	NA_	CHL_NA_NA_NA_NA_SXT_NA_	CHL-SXT	2
699	132	P	9	1	0	0	0	0	1	0	0	M	CHL_	NA_	NA_	NA_	NA_	SXT_	NA_	CHL_NA_NA_NA_NA_SXT_NA_	CHL-SXT	2
700	132	P	10	1	0	0	0	0	1	1	1	M	CHL_	NA_	NA_	NA_	NA_	SXT_	TET_	CHL_NA_NA_NA_NA_SXT_TET_	CHL-SXT-TET	3
701	133	P	1	0	1	0	1	0	0	0	0	M	NA_	CIP_	NA_	GN_	NA_	NA_	NA_	NA_CIP_NA_GN_NA_NA_NA_	CIP-GN	2
702	133	P	2	1	0	0	0	0	1	1	1	M	CHL_	NA_	NA_	NA_	NA_	SXT_	TET_	CHL_NA_NA_NA_NA_SXT_TET_	CHL-SXT-TET	3
703	133	P	3	0	1	0	1	0	0	1	1	M	NA_	CIP_	NA_	GN_	NA_	NA_	TET_	NA_CIP_NA_GN_NA_NA_TET_	CIP-GN-TET	3
704	133	P	4	0	0	0	0	0	0	0	0	M	NA_	NA_	NA_	NA_	NA_	NA_	NA_	NA_NA_NA_NA_NA_NA_NA_	Susceptible	0
705	133	P	5	0	0	0	0	0	0	0	0	M	NA_	NA_	NA_	NA_	NA_	NA_	NA_	NA_NA_NA_NA_NA_NA_NA_	Susceptible	0
706	133	P	6	1	0	0	0	0	1	0	0	M	CHL_	NA_	NA_	NA_	NA_	SXT_	NA_	CHL_NA_NA_NA_NA_SXT_NA_	CHL-SXT	2
707	133	P	7	1	0	0	1	0	1	1	1	M	CHL_	NA_	NA_	GN_	NA_	SXT_	TET_	CHL_NA_NA_GN_NA_SXT_TET_	CHL-GN-SXT-TET	4
708	133	P	8	1	0	0	0	0	1	0	0	M	CHL_	NA_	NA_	NA_	NA_	SXT_	NA_	CHL_NA_NA_NA_NA_SXT_NA_	CHL-SXT	2
709	133	P	9	0	0	0	0	0	0	1	0	M	NA_	NA_	NA_	NA_	NA_	NA_	TET_	NA_NA_NA_NA_NA_NA_TET_	TET	1
710	134	C	1	0	0	0	0	0	0	0	0	M	NA_	NA_	NA_	NA_	NA_	NA_	NA_	NA_NA_NA_NA_NA_NA_NA_	Susceptible	0
711	134	P	1	1	0	0	0	0	0	1	0	M	CHL_	NA_	NA_	NA_	NA_	NA_	TET_	CHL_NA_NA_NA_NA_NA_TET_	CHL-TET	2
712	134	P	2	1	1	0	0	0	1	0	1	M	CHL_	CIP_	NA_	NA_	NA_	SXT_	NA_	CHL_CIP_NA_NA_NA_SXT_NA_	CHL-CIP-SXT	3
713	134	P	3	1	0	0	0	0	1	0	0	M	CHL_	NA_	NA_	NA_	NA_	SXT_	NA_	CHL_NA_NA_NA_NA_SXT_NA_	CHL-SXT	2
714	134	P	4	1	0	0	0	0	1	1	1	M	CHL_	NA_	NA_	NA_	NA_	SXT_	TET_	CHL_NA_NA_NA_NA_SXT_TET_	CHL-SXT-TET	3
715	134	P	5	1	0	0	0	0	1	1	1	M	CHL_	NA_	NA_	NA_	NA_	SXT_	TET_	CHL_NA_NA_NA_NA_SXT_TET_	CHL-SXT-TET	3
716	134	P	6	0	0	0	0	0	0	0	0	M	NA_	NA_	NA_	NA_	NA_	NA_	NA_	NA_NA_NA_NA_NA_NA_NA_	Susceptible	0
717	134	P	7	1	1	0	0	0	1	1	1	M	CHL_	CIP_	NA_	NA_	NA_	SXT_	TET_	CHL_CIP_NA_NA_NA_SXT_TET_	CHL-CIP-SXT-TET	4
718	134	P	8	1	0	0	0	0	1	0	0	M	CHL_	NA_	NA_	NA_	NA_	SXT_	NA_	CHL_NA_NA_NA_NA_SXT_NA_	CHL-SXT	2
719	134	P	9	0	0	0	0	0	0	1	0	M	NA_	NA_	NA_	NA_	NA_	NA_	TET_	NA_NA_NA_NA_NA_NA_TET_	TET	1
720	134	P	10	1	0	0	0	0	1	1	1	M	CHL_	NA_	NA_	NA_	NA_	SXT_	TET_	CHL_NA_NA_NA_NA_SXT_TET_	CHL-SXT-TET	3
721	135	C	1	0	0	0	0	0	1	1	0	M	NA_	NA_	NA_	NA_	NA_	SXT_	TET_	NA_NA_NA_NA_NA_SXT_TET_	SXT-TET	2
722	135	P	1	1	0	0	0	0	1	1	1	M	CHL_	NA_	NA_	NA_	NA_	SXT_	TET_	CHL_NA_NA_NA_NA_SXT_TET_	CHL-SXT-TET	3
723	135	P	2	1	0	0	0	0	1	1	1	M	CHL_	NA_	NA_	NA_	NA_	SXT_	TET_	CHL_NA_NA_NA_NA_SXT_TET_	CHL-SXT-TET	3
724	135	P	3	1	0	0	0	0	1	1	1	M	CHL_	NA_	NA_	NA_	NA_	SXT_	TET_	CHL_NA_NA_NA_NA_SXT_TET_	CHL-SXT-TET	3
725	135	P	4	0	1	1	1	0	1	0	1	M	NA_	CIP_	CTX_	GN_	NA_	SXT_	NA_	NA_CIP_CTX_GN_NA_SXT_NA_	CIP-CTX-GN-SXT	4
726	135	P	5	1	1	0	1	0	0	1	1	M	CHL_	CIP_	NA_	GN_	NA_	NA_	TET_	CHL_CIP_NA_GN_NA_NA_TET_	CHL-CIP-GN-TET	4
727	135	P	6	1	0	0	0	0	1	0	0	M	CHL_	NA_	NA_	NA_	NA_	SXT_	NA_	CHL_NA_NA_NA_NA_SXT_NA_	CHL-SXT	2
728	135	P	7	1	0	0	0	0	1	1	1	M	CHL_	NA_	NA_	NA_	NA_	SXT_	TET_	CHL_NA_NA_NA_NA_SXT_TET_	CHL-SXT-TET	3
729	135	P	8	1	0	0	0	0	1	1	1	M	CHL_	NA_	NA_	NA_	NA_	SXT_	TET_	CHL_NA_NA_NA_NA_SXT_TET_	CHL-SXT-TET	3
730	135	P	9	1	0	0	0	0	1	1	1	M	CHL_	NA_	NA_	NA_	NA_	SXT_	TET_	CHL_NA_NA_NA_NA_SXT_TET_	CHL-SXT-TET	3
731	135	P	10	1	0	0	0	0	1	1	1	M	CHL_	NA_	NA_	NA_	NA_	SXT_	TET_	CHL_NA_NA_NA_NA_SXT_TET_	CHL-SXT-TET	3
732	136	C	1	0	1	0	0	0	0	0	0	M	NA_	CIP_	NA_	NA_	NA_	NA_	NA_	NA_CIP_NA_NA_NA_NA_NA_	CIP	1
733	136	P	1	1	0	0	0	0	1	0	0	M	CHL_	NA_	NA_	NA_	NA_	SXT_	NA_	CHL_NA_NA_NA_NA_SXT_NA_	CHL-SXT	2
734	136	P	2	1	0	0	0	0	1	1	1	M	CHL_	NA_	NA_	NA_	NA_	SXT_	TET_	CHL_NA_NA_NA_NA_SXT_TET_	CHL-SXT-TET	3
735	136	P	3	1	0	0	0	0	1	1	1	M	CHL_	NA_	NA_	NA_	NA_	SXT_	TET_	CHL_NA_NA_NA_NA_SXT_TET_	CHL-SXT-TET	3
736	136	P	4	1	0	0	0	0	0	1	0	M	CHL_	NA_	NA_	NA_	NA_	NA_	TET_	CHL_NA_NA_NA_NA_NA_TET_	CHL-TET	2
737	136	P	5	0	0	0	0	0	0	1	0	M	NA_	NA_	NA_	NA_	NA_	NA_	TET_	NA_NA_NA_NA_NA_NA_TET_	TET	1
738	136	P	6	0	0	0	0	0	0	0	0	M	NA_	NA_	NA_	NA_	NA_	NA_	NA_	NA_NA_NA_NA_NA_NA_NA_	Susceptible	0
739	136	P	7	0	0	0	0	0	1	1	0	M	NA_	NA_	NA_	NA_	NA_	SXT_	TET_	NA_NA_NA_NA_NA_SXT_TET_	SXT-TET	2
740	136	P	8	0	1	0	0	0	1	0	0	M	NA_	CIP_	NA_	NA_	NA_	SXT_	NA_	NA_CIP_NA_NA_NA_SXT_NA_	CIP-SXT	2
741	136	P	9	0	1	0	1	0	0	1	1	M	NA_	CIP_	NA_	GN_	NA_	NA_	TET_	NA_CIP_NA_GN_NA_NA_TET_	CIP-GN-TET	3
742	136	P	10	1	0	0	0	0	1	1	1	M	CHL_	NA_	NA_	NA_	NA_	SXT_	TET_	CHL_NA_NA_NA_NA_SXT_TET_	CHL-SXT-TET	3
743	136	U	1	1	0	0	0	0	0	1	0	M	CHL_	NA_	NA_	NA_	NA_	NA_	TET_	CHL_NA_NA_NA_NA_NA_TET_	CHL-TET	2
744	137	C	1	1	0	0	0	0	1	1	1	S	CHL_	NA_	NA_	NA_	NA_	SXT_	TET_	CHL_NA_NA_NA_NA_SXT_TET_	CHL-SXT-TET	3
745	137	P	1	0	0	0	0	0	0	1	0	S	NA_	NA_	NA_	NA_	NA_	NA_	TET_	NA_NA_NA_NA_NA_NA_TET_	TET	1
746	138	C	1	0	0	0	0	0	0	1	0	S	NA_	NA_	NA_	NA_	NA_	NA_	TET_	NA_NA_NA_NA_NA_NA_TET_	TET	1
747	138	P	1	0	0	0	0	0	0	1	0	S	NA_	NA_	NA_	NA_	NA_	NA_	TET_	NA_NA_NA_NA_NA_NA_TET_	TET	1
748	138	P	2	0	0	0	0	0	0	0	0	S	NA_	NA_	NA_	NA_	NA_	NA_	NA_	NA_NA_NA_NA_NA_NA_NA_	Susceptible	0
749	138	P	3	0	0	0	0	0	0	0	0	S	NA_	NA_	NA_	NA_	NA_	NA_	NA_	NA_NA_NA_NA_NA_NA_NA_	Susceptible	0
750	138	U	1	0	0	0	0	0	0	1	0	S	NA_	NA_	NA_	NA_	NA_	NA_	TET_	NA_NA_NA_NA_NA_NA_TET_	TET	1
751	139	P	1	0	0	0	0	0	0	0	0	S	NA_	NA_	NA_	NA_	NA_	NA_	NA_	NA_NA_NA_NA_NA_NA_NA_	Susceptible	0
752	139	P	2	0	0	0	0	0	0	1	0	S	NA_	NA_	NA_	NA_	NA_	NA_	TET_	NA_NA_NA_NA_NA_NA_TET_	TET	1
753	140	C	1	0	0	0	0	0	0	0	0	S	NA_	NA_	NA_	NA_	NA_	NA_	NA_	NA_NA_NA_NA_NA_NA_NA_	Susceptible	0
754	140	P	1	1	0	0	0	0	1	1	1	S	CHL_	NA_	NA_	NA_	NA_	SXT_	TET_	CHL_NA_NA_NA_NA_SXT_TET_	CHL-SXT-TET	3
755	140	U	1	0	0	0	0	0	0	0	0	S	NA_	NA_	NA_	NA_	NA_	NA_	NA_	NA_NA_NA_NA_NA_NA_NA_	Susceptible	0
756	141	C	1	0	0	0	0	0	0	0	0	S	NA_	NA_	NA_	NA_	NA_	NA_	NA_	NA_NA_NA_NA_NA_NA_NA_	Susceptible	0
757	141	P	1	0	0	0	0	0	0	1	0	S	NA_	NA_	NA_	NA_	NA_	NA_	TET_	NA_NA_NA_NA_NA_NA_TET_	TET	1
758	141	U	1	0	0	0	0	0	1	1	0	S	NA_	NA_	NA_	NA_	NA_	SXT_	TET_	NA_NA_NA_NA_NA_SXT_TET_	SXT-TET	2
759	142	P	1	0	1	0	0	0	0	0	0	S	NA_	CIP_	NA_	NA_	NA_	NA_	NA_	NA_CIP_NA_NA_NA_NA_NA_	CIP	1
760	142	P	2	0	0	0	0	0	0	0	0	S	NA_	NA_	NA_	NA_	NA_	NA_	NA_	NA_NA_NA_NA_NA_NA_NA_	Susceptible	0
761	143	C	1	1	0	0	0	0	0	1	0	S	CHL_	NA_	NA_	NA_	NA_	NA_	TET_	CHL_NA_NA_NA_NA_NA_TET_	CHL-TET	2
762	143	P	1	0	0	0	0	0	0	0	0	S	NA_	NA_	NA_	NA_	NA_	NA_	NA_	NA_NA_NA_NA_NA_NA_NA_	Susceptible	0
763	143	U	1	0	0	0	0	0	0	0	0	S	NA_	NA_	NA_	NA_	NA_	NA_	NA_	NA_NA_NA_NA_NA_NA_NA_	Susceptible	0
764	144	C	1	0	0	0	0	0	0	0	0	S	NA_	NA_	NA_	NA_	NA_	NA_	NA_	NA_NA_NA_NA_NA_NA_NA_	Susceptible	0
765	144	P	1	0	0	0	0	0	0	0	0	S	NA_	NA_	NA_	NA_	NA_	NA_	NA_	NA_NA_NA_NA_NA_NA_NA_	Susceptible	0
766	145	C	1	0	0	0	0	0	1	0	0	M	NA_	NA_	NA_	NA_	NA_	SXT_	NA_	NA_NA_NA_NA_NA_SXT_NA_	SXT	1
767	145	P	1	1	1	0	0	0	1	1	1	M	CHL_	CIP_	NA_	NA_	NA_	SXT_	TET_	CHL_CIP_NA_NA_NA_SXT_TET_	CHL-CIP-SXT-TET	4
768	145	P	2	0	0	0	0	0	0	0	0	M	NA_	NA_	NA_	NA_	NA_	NA_	NA_	NA_NA_NA_NA_NA_NA_NA_	Susceptible	0
769	145	P	3	1	0	0	0	0	1	1	1	M	CHL_	NA_	NA_	NA_	NA_	SXT_	TET_	CHL_NA_NA_NA_NA_SXT_TET_	CHL-SXT-TET	3
770	145	P	4	0	0	0	0	0	1	1	0	M	NA_	NA_	NA_	NA_	NA_	SXT_	TET_	NA_NA_NA_NA_NA_SXT_TET_	SXT-TET	2
771	145	P	5	0	0	0	0	0	1	0	0	M	NA_	NA_	NA_	NA_	NA_	SXT_	NA_	NA_NA_NA_NA_NA_SXT_NA_	SXT	1
772	145	P	6	1	0	0	0	0	0	1	0	M	CHL_	NA_	NA_	NA_	NA_	NA_	TET_	CHL_NA_NA_NA_NA_NA_TET_	CHL-TET	2
773	145	P	7	0	0	0	0	0	1	1	0	M	NA_	NA_	NA_	NA_	NA_	SXT_	TET_	NA_NA_NA_NA_NA_SXT_TET_	SXT-TET	2
774	146	C	1	0	0	0	0	0	1	1	0	M	NA_	NA_	NA_	NA_	NA_	SXT_	TET_	NA_NA_NA_NA_NA_SXT_TET_	SXT-TET	2
775	146	P	1	0	0	0	0	0	0	1	0	M	NA_	NA_	NA_	NA_	NA_	NA_	TET_	NA_NA_NA_NA_NA_NA_TET_	TET	1
776	146	P	2	1	0	0	0	0	1	1	1	M	CHL_	NA_	NA_	NA_	NA_	SXT_	TET_	CHL_NA_NA_NA_NA_SXT_TET_	CHL-SXT-TET	3
777	146	P	3	1	0	0	0	0	1	1	1	M	CHL_	NA_	NA_	NA_	NA_	SXT_	TET_	CHL_NA_NA_NA_NA_SXT_TET_	CHL-SXT-TET	3
778	146	P	4	0	0	0	0	0	0	0	0	M	NA_	NA_	NA_	NA_	NA_	NA_	NA_	NA_NA_NA_NA_NA_NA_NA_	Susceptible	0
779	146	P	5	0	0	0	1	0	1	1	1	M	NA_	NA_	NA_	GN_	NA_	SXT_	TET_	NA_NA_NA_GN_NA_SXT_TET_	GN-SXT-TET	3
780	146	P	6	0	0	0	0	0	1	1	0	M	NA_	NA_	NA_	NA_	NA_	SXT_	TET_	NA_NA_NA_NA_NA_SXT_TET_	SXT-TET	2
781	146	P	7	1	0	0	0	0	1	1	1	M	CHL_	NA_	NA_	NA_	NA_	SXT_	TET_	CHL_NA_NA_NA_NA_SXT_TET_	CHL-SXT-TET	3
782	146	P	8	1	0	0	0	0	1	1	1	M	CHL_	NA_	NA_	NA_	NA_	SXT_	TET_	CHL_NA_NA_NA_NA_SXT_TET_	CHL-SXT-TET	3
783	147	C	1	1	1	1	1	0	1	1	1	M	CHL_	CIP_	CTX_	GN_	NA_	SXT_	TET_	CHL_CIP_CTX_GN_NA_SXT_TET_	CHL-CIP-CTX-GN-SXT-TET	6
784	147	P	1	0	1	0	0	0	0	0	0	M	NA_	CIP_	NA_	NA_	NA_	NA_	NA_	NA_CIP_NA_NA_NA_NA_NA_	CIP	1
785	147	P	2	1	0	0	0	0	1	1	1	M	CHL_	NA_	NA_	NA_	NA_	SXT_	TET_	CHL_NA_NA_NA_NA_SXT_TET_	CHL-SXT-TET	3
786	147	P	3	0	1	0	0	0	0	0	0	M	NA_	CIP_	NA_	NA_	NA_	NA_	NA_	NA_CIP_NA_NA_NA_NA_NA_	CIP	1
787	147	P	4	0	1	0	0	0	1	0	0	M	NA_	CIP_	NA_	NA_	NA_	SXT_	NA_	NA_CIP_NA_NA_NA_SXT_NA_	CIP-SXT	2
788	147	P	5	0	0	0	0	0	0	0	0	M	NA_	NA_	NA_	NA_	NA_	NA_	NA_	NA_NA_NA_NA_NA_NA_NA_	Susceptible	0
789	147	P	6	0	0	0	0	0	0	1	0	M	NA_	NA_	NA_	NA_	NA_	NA_	TET_	NA_NA_NA_NA_NA_NA_TET_	TET	1
790	147	P	7	1	0	0	0	0	1	1	1	M	CHL_	NA_	NA_	NA_	NA_	SXT_	TET_	CHL_NA_NA_NA_NA_SXT_TET_	CHL-SXT-TET	3
791	147	P	8	0	0	0	0	0	0	0	0	M	NA_	NA_	NA_	NA_	NA_	NA_	NA_	NA_NA_NA_NA_NA_NA_NA_	Susceptible	0
792	147	P	9	1	0	0	0	0	1	1	1	M	CHL_	NA_	NA_	NA_	NA_	SXT_	TET_	CHL_NA_NA_NA_NA_SXT_TET_	CHL-SXT-TET	3
793	147	P	10	0	0	0	0	0	0	0	0	M	NA_	NA_	NA_	NA_	NA_	NA_	NA_	NA_NA_NA_NA_NA_NA_NA_	Susceptible	0
794	148	C	1	0	0	0	0	0	0	0	0	M	NA_	NA_	NA_	NA_	NA_	NA_	NA_	NA_NA_NA_NA_NA_NA_NA_	Susceptible	0
795	148	P	1	0	0	0	0	0	0	0	0	M	NA_	NA_	NA_	NA_	NA_	NA_	NA_	NA_NA_NA_NA_NA_NA_NA_	Susceptible	0
796	148	P	2	0	0	0	0	0	0	0	0	M	NA_	NA_	NA_	NA_	NA_	NA_	NA_	NA_NA_NA_NA_NA_NA_NA_	Susceptible	0
797	148	P	3	1	0	0	0	0	0	0	0	M	CHL_	NA_	NA_	NA_	NA_	NA_	NA_	CHL_NA_NA_NA_NA_NA_NA_	CHL	1
798	148	P	4	0	0	0	0	0	0	1	0	M	NA_	NA_	NA_	NA_	NA_	NA_	TET_	NA_NA_NA_NA_NA_NA_TET_	TET	1
799	148	P	5	0	0	0	0	0	0	0	0	M	NA_	NA_	NA_	NA_	NA_	NA_	NA_	NA_NA_NA_NA_NA_NA_NA_	Susceptible	0
800	148	U	1	0	0	0	0	0	0	0	0	M	NA_	NA_	NA_	NA_	NA_	NA_	NA_	NA_NA_NA_NA_NA_NA_NA_	Susceptible	0
801	149	C	1	0	0	0	0	0	0	0	0	M	NA_	NA_	NA_	NA_	NA_	NA_	NA_	NA_NA_NA_NA_NA_NA_NA_	Susceptible	0
802	149	P	1	0	0	0	0	0	1	1	0	M	NA_	NA_	NA_	NA_	NA_	SXT_	TET_	NA_NA_NA_NA_NA_SXT_TET_	SXT-TET	2
803	149	P	2	0	0	0	0	0	0	1	0	M	NA_	NA_	NA_	NA_	NA_	NA_	TET_	NA_NA_NA_NA_NA_NA_TET_	TET	1
804	149	P	3	0	0	0	0	0	0	0	0	M	NA_	NA_	NA_	NA_	NA_	NA_	NA_	NA_NA_NA_NA_NA_NA_NA_	Susceptible	0
805	149	P	4	0	0	0	0	0	0	1	0	M	NA_	NA_	NA_	NA_	NA_	NA_	TET_	NA_NA_NA_NA_NA_NA_TET_	TET	1
806	149	P	5	0	1	0	0	0	0	1	0	M	NA_	CIP_	NA_	NA_	NA_	NA_	TET_	NA_CIP_NA_NA_NA_NA_TET_	CIP-TET	2
807	149	P	6	0	0	0	0	0	0	1	0	M	NA_	NA_	NA_	NA_	NA_	NA_	TET_	NA_NA_NA_NA_NA_NA_TET_	TET	1
808	149	P	7	1	0	0	0	0	1	1	1	M	CHL_	NA_	NA_	NA_	NA_	SXT_	TET_	CHL_NA_NA_NA_NA_SXT_TET_	CHL-SXT-TET	3
809	149	P	8	0	0	0	1	0	1	1	1	M	NA_	NA_	NA_	GN_	NA_	SXT_	TET_	NA_NA_NA_GN_NA_SXT_TET_	GN-SXT-TET	3
810	149	P	9	0	0	0	0	0	1	1	0	M	NA_	NA_	NA_	NA_	NA_	SXT_	TET_	NA_NA_NA_NA_NA_SXT_TET_	SXT-TET	2
811	150	C	1	0	0	0	0	0	0	1	0	M	NA_	NA_	NA_	NA_	NA_	NA_	TET_	NA_NA_NA_NA_NA_NA_TET_	TET	1
812	150	P	1	1	0	0	0	0	1	0	0	M	CHL_	NA_	NA_	NA_	NA_	SXT_	NA_	CHL_NA_NA_NA_NA_SXT_NA_	CHL-SXT	2
813	150	P	2	0	0	0	0	0	0	1	0	M	NA_	NA_	NA_	NA_	NA_	NA_	TET_	NA_NA_NA_NA_NA_NA_TET_	TET	1
814	150	P	3	0	0	0	1	0	0	0	0	M	NA_	NA_	NA_	GN_	NA_	NA_	NA_	NA_NA_NA_GN_NA_NA_NA_	GN	1
815	150	P	4	0	0	0	1	0	1	1	1	M	NA_	NA_	NA_	GN_	NA_	SXT_	TET_	NA_NA_NA_GN_NA_SXT_TET_	GN-SXT-TET	3
816	150	P	5	1	0	0	0	0	0	1	0	M	CHL_	NA_	NA_	NA_	NA_	NA_	TET_	CHL_NA_NA_NA_NA_NA_TET_	CHL-TET	2
817	150	P	6	0	0	0	0	0	0	0	0	M	NA_	NA_	NA_	NA_	NA_	NA_	NA_	NA_NA_NA_NA_NA_NA_NA_	Susceptible	0
818	150	P	7	1	0	0	0	0	0	0	0	M	CHL_	NA_	NA_	NA_	NA_	NA_	NA_	CHL_NA_NA_NA_NA_NA_NA_	CHL	1
819	150	P	8	0	0	0	0	0	0	1	0	M	NA_	NA_	NA_	NA_	NA_	NA_	TET_	NA_NA_NA_NA_NA_NA_TET_	TET	1
820	150	P	9	0	0	0	0	0	0	0	0	M	NA_	NA_	NA_	NA_	NA_	NA_	NA_	NA_NA_NA_NA_NA_NA_NA_	Susceptible	0
821	150	P	10	0	0	0	0	0	0	1	0	M	NA_	NA_	NA_	NA_	NA_	NA_	TET_	NA_NA_NA_NA_NA_NA_TET_	TET	1
822	151	P	1	1	0	0	0	0	1	0	0	M	CHL_	NA_	NA_	NA_	NA_	SXT_	NA_	CHL_NA_NA_NA_NA_SXT_NA_	CHL-SXT	2
823	151	P	2	0	0	0	0	0	0	0	0	M	NA_	NA_	NA_	NA_	NA_	NA_	NA_	NA_NA_NA_NA_NA_NA_NA_	Susceptible	0
824	151	P	3	0	0	0	1	0	0	0	0	M	NA_	NA_	NA_	GN_	NA_	NA_	NA_	NA_NA_NA_GN_NA_NA_NA_	GN	1
825	151	P	4	0	0	0	0	0	0	0	0	M	NA_	NA_	NA_	NA_	NA_	NA_	NA_	NA_NA_NA_NA_NA_NA_NA_	Susceptible	0
826	151	P	5	1	0	0	0	0	0	1	0	M	CHL_	NA_	NA_	NA_	NA_	NA_	TET_	CHL_NA_NA_NA_NA_NA_TET_	CHL-TET	2
827	151	P	6	0	0	0	0	0	0	1	0	M	NA_	NA_	NA_	NA_	NA_	NA_	TET_	NA_NA_NA_NA_NA_NA_TET_	TET	1
828	151	P	7	1	0	0	0	0	1	1	1	M	CHL_	NA_	NA_	NA_	NA_	SXT_	TET_	CHL_NA_NA_NA_NA_SXT_TET_	CHL-SXT-TET	3
829	151	P	8	0	0	0	0	0	0	0	0	M	NA_	NA_	NA_	NA_	NA_	NA_	NA_	NA_NA_NA_NA_NA_NA_NA_	Susceptible	0
830	151	P	9	0	0	0	0	0	1	0	0	M	NA_	NA_	NA_	NA_	NA_	SXT_	NA_	NA_NA_NA_NA_NA_SXT_NA_	SXT	1
831	151	P	10	0	1	0	0	0	0	0	0	M	NA_	CIP_	NA_	NA_	NA_	NA_	NA_	NA_CIP_NA_NA_NA_NA_NA_	CIP	1
832	152	P	1	1	0	0	0	0	1	1	1	M	CHL_	NA_	NA_	NA_	NA_	SXT_	TET_	CHL_NA_NA_NA_NA_SXT_TET_	CHL-SXT-TET	3
833	152	P	2	0	1	0	0	0	0	0	0	M	NA_	CIP_	NA_	NA_	NA_	NA_	NA_	NA_CIP_NA_NA_NA_NA_NA_	CIP	1
834	152	P	3	0	0	0	0	0	0	1	0	M	NA_	NA_	NA_	NA_	NA_	NA_	TET_	NA_NA_NA_NA_NA_NA_TET_	TET	1
835	152	P	4	0	0	0	0	0	0	0	0	M	NA_	NA_	NA_	NA_	NA_	NA_	NA_	NA_NA_NA_NA_NA_NA_NA_	Susceptible	0
836	152	P	5	1	0	0	0	0	1	1	1	M	CHL_	NA_	NA_	NA_	NA_	SXT_	TET_	CHL_NA_NA_NA_NA_SXT_TET_	CHL-SXT-TET	3
837	152	P	6	0	0	0	0	0	0	1	0	M	NA_	NA_	NA_	NA_	NA_	NA_	TET_	NA_NA_NA_NA_NA_NA_TET_	TET	1
838	152	P	7	1	0	0	0	0	0	1	0	M	CHL_	NA_	NA_	NA_	NA_	NA_	TET_	CHL_NA_NA_NA_NA_NA_TET_	CHL-TET	2
839	152	P	8	0	0	0	0	0	0	1	0	M	NA_	NA_	NA_	NA_	NA_	NA_	TET_	NA_NA_NA_NA_NA_NA_TET_	TET	1
840	152	P	9	0	0	0	0	0	0	1	0	M	NA_	NA_	NA_	NA_	NA_	NA_	TET_	NA_NA_NA_NA_NA_NA_TET_	TET	1
841	153	C	1	0	0	0	0	0	0	0	0	M	NA_	NA_	NA_	NA_	NA_	NA_	NA_	NA_NA_NA_NA_NA_NA_NA_	Susceptible	0
842	153	P	1	0	1	0	0	0	0	1	0	M	NA_	CIP_	NA_	NA_	NA_	NA_	TET_	NA_CIP_NA_NA_NA_NA_TET_	CIP-TET	2
843	153	P	2	0	1	0	0	0	0	1	0	M	NA_	CIP_	NA_	NA_	NA_	NA_	TET_	NA_CIP_NA_NA_NA_NA_TET_	CIP-TET	2
844	153	P	3	0	0	0	0	0	0	0	0	M	NA_	NA_	NA_	NA_	NA_	NA_	NA_	NA_NA_NA_NA_NA_NA_NA_	Susceptible	0
845	153	P	4	0	0	0	1	0	1	1	1	M	NA_	NA_	NA_	GN_	NA_	SXT_	TET_	NA_NA_NA_GN_NA_SXT_TET_	GN-SXT-TET	3
846	153	P	5	1	0	0	0	0	1	0	0	M	CHL_	NA_	NA_	NA_	NA_	SXT_	NA_	CHL_NA_NA_NA_NA_SXT_NA_	CHL-SXT	2
847	153	P	6	0	0	0	0	0	1	1	0	M	NA_	NA_	NA_	NA_	NA_	SXT_	TET_	NA_NA_NA_NA_NA_SXT_TET_	SXT-TET	2
848	153	P	7	1	1	0	0	0	1	0	1	M	CHL_	CIP_	NA_	NA_	NA_	SXT_	NA_	CHL_CIP_NA_NA_NA_SXT_NA_	CHL-CIP-SXT	3
849	153	P	8	0	0	0	1	0	0	0	0	M	NA_	NA_	NA_	GN_	NA_	NA_	NA_	NA_NA_NA_GN_NA_NA_NA_	GN	1
850	153	P	9	1	0	0	0	0	1	1	1	M	CHL_	NA_	NA_	NA_	NA_	SXT_	TET_	CHL_NA_NA_NA_NA_SXT_TET_	CHL-SXT-TET	3
851	153	P	10	0	0	0	0	0	0	1	0	M	NA_	NA_	NA_	NA_	NA_	NA_	TET_	NA_NA_NA_NA_NA_NA_TET_	TET	1
852	154	C	1	0	0	0	0	0	0	1	0	M	NA_	NA_	NA_	NA_	NA_	NA_	TET_	NA_NA_NA_NA_NA_NA_TET_	TET	1
853	154	P	1	0	0	0	0	0	1	0	0	M	NA_	NA_	NA_	NA_	NA_	SXT_	NA_	NA_NA_NA_NA_NA_SXT_NA_	SXT	1
854	154	P	2	0	0	0	0	0	0	1	0	M	NA_	NA_	NA_	NA_	NA_	NA_	TET_	NA_NA_NA_NA_NA_NA_TET_	TET	1
855	154	P	3	1	0	0	0	0	1	1	1	M	CHL_	NA_	NA_	NA_	NA_	SXT_	TET_	CHL_NA_NA_NA_NA_SXT_TET_	CHL-SXT-TET	3
856	154	P	4	1	1	0	1	0	1	1	1	M	CHL_	CIP_	NA_	GN_	NA_	SXT_	TET_	CHL_CIP_NA_GN_NA_SXT_TET_	CHL-CIP-GN-SXT-TET	5
857	154	P	5	0	0	0	0	0	1	1	0	M	NA_	NA_	NA_	NA_	NA_	SXT_	TET_	NA_NA_NA_NA_NA_SXT_TET_	SXT-TET	2
858	154	P	6	0	1	0	0	0	0	0	0	M	NA_	CIP_	NA_	NA_	NA_	NA_	NA_	NA_CIP_NA_NA_NA_NA_NA_	CIP	1
859	154	P	7	0	0	0	0	0	0	0	0	M	NA_	NA_	NA_	NA_	NA_	NA_	NA_	NA_NA_NA_NA_NA_NA_NA_	Susceptible	0
860	154	P	8	0	0	0	0	0	0	1	0	M	NA_	NA_	NA_	NA_	NA_	NA_	TET_	NA_NA_NA_NA_NA_NA_TET_	TET	1
861	154	P	9	0	0	0	0	0	1	1	0	M	NA_	NA_	NA_	NA_	NA_	SXT_	TET_	NA_NA_NA_NA_NA_SXT_TET_	SXT-TET	2
862	155	C	1	0	0	0	0	0	0	0	0	M	NA_	NA_	NA_	NA_	NA_	NA_	NA_	NA_NA_NA_NA_NA_NA_NA_	Susceptible	0
863	155	P	1	0	0	0	0	0	0	0	0	M	NA_	NA_	NA_	NA_	NA_	NA_	NA_	NA_NA_NA_NA_NA_NA_NA_	Susceptible	0
864	155	P	2	0	0	0	0	0	0	0	0	M	NA_	NA_	NA_	NA_	NA_	NA_	NA_	NA_NA_NA_NA_NA_NA_NA_	Susceptible	0
865	155	P	3	0	0	0	0	0	0	0	0	M	NA_	NA_	NA_	NA_	NA_	NA_	NA_	NA_NA_NA_NA_NA_NA_NA_	Susceptible	0
866	155	P	4	1	0	0	0	0	1	0	0	M	CHL_	NA_	NA_	NA_	NA_	SXT_	NA_	CHL_NA_NA_NA_NA_SXT_NA_	CHL-SXT	2
867	155	P	5	0	0	0	0	0	0	1	0	M	NA_	NA_	NA_	NA_	NA_	NA_	TET_	NA_NA_NA_NA_NA_NA_TET_	TET	1
868	155	P	6	0	0	0	0	0	0	0	0	M	NA_	NA_	NA_	NA_	NA_	NA_	NA_	NA_NA_NA_NA_NA_NA_NA_	Susceptible	0
869	155	P	7	1	0	0	0	0	1	1	1	M	CHL_	NA_	NA_	NA_	NA_	SXT_	TET_	CHL_NA_NA_NA_NA_SXT_TET_	CHL-SXT-TET	3
870	155	P	8	0	0	0	0	0	0	1	0	M	NA_	NA_	NA_	NA_	NA_	NA_	TET_	NA_NA_NA_NA_NA_NA_TET_	TET	1
871	155	P	9	0	0	0	0	0	1	0	0	M	NA_	NA_	NA_	NA_	NA_	SXT_	NA_	NA_NA_NA_NA_NA_SXT_NA_	SXT	1
872	155	P	10	0	0	0	0	0	0	0	0	M	NA_	NA_	NA_	NA_	NA_	NA_	NA_	NA_NA_NA_NA_NA_NA_NA_	Susceptible	0
873	156	C	1	0	0	0	0	0	0	1	0	M	NA_	NA_	NA_	NA_	NA_	NA_	TET_	NA_NA_NA_NA_NA_NA_TET_	TET	1
874	156	P	1	0	0	0	0	0	0	0	0	M	NA_	NA_	NA_	NA_	NA_	NA_	NA_	NA_NA_NA_NA_NA_NA_NA_	Susceptible	0
875	156	P	2	0	0	0	1	0	1	1	1	M	NA_	NA_	NA_	GN_	NA_	SXT_	TET_	NA_NA_NA_GN_NA_SXT_TET_	GN-SXT-TET	3
876	156	P	3	0	0	0	0	0	0	0	0	M	NA_	NA_	NA_	NA_	NA_	NA_	NA_	NA_NA_NA_NA_NA_NA_NA_	Susceptible	0
877	156	P	4	1	0	0	0	0	1	1	1	M	CHL_	NA_	NA_	NA_	NA_	SXT_	TET_	CHL_NA_NA_NA_NA_SXT_TET_	CHL-SXT-TET	3
878	156	P	5	1	0	0	0	0	1	1	1	M	CHL_	NA_	NA_	NA_	NA_	SXT_	TET_	CHL_NA_NA_NA_NA_SXT_TET_	CHL-SXT-TET	3
879	156	P	6	0	0	0	0	0	0	0	0	M	NA_	NA_	NA_	NA_	NA_	NA_	NA_	NA_NA_NA_NA_NA_NA_NA_	Susceptible	0
880	156	P	7	0	0	0	0	0	0	0	0	M	NA_	NA_	NA_	NA_	NA_	NA_	NA_	NA_NA_NA_NA_NA_NA_NA_	Susceptible	0
881	156	P	8	0	0	0	0	0	0	0	0	M	NA_	NA_	NA_	NA_	NA_	NA_	NA_	NA_NA_NA_NA_NA_NA_NA_	Susceptible	0
882	156	P	9	0	0	0	0	0	1	0	0	M	NA_	NA_	NA_	NA_	NA_	SXT_	NA_	NA_NA_NA_NA_NA_SXT_NA_	SXT	1
883	157	C	1	0	0	0	0	0	0	0	0	M	NA_	NA_	NA_	NA_	NA_	NA_	NA_	NA_NA_NA_NA_NA_NA_NA_	Susceptible	0
884	157	P	1	0	1	0	0	0	0	0	0	M	NA_	CIP_	NA_	NA_	NA_	NA_	NA_	NA_CIP_NA_NA_NA_NA_NA_	CIP	1
885	157	P	2	0	1	0	0	0	1	0	0	M	NA_	CIP_	NA_	NA_	NA_	SXT_	NA_	NA_CIP_NA_NA_NA_SXT_NA_	CIP-SXT	2
886	157	P	3	0	0	0	0	0	0	1	0	M	NA_	NA_	NA_	NA_	NA_	NA_	TET_	NA_NA_NA_NA_NA_NA_TET_	TET	1
887	157	P	4	0	0	0	0	0	0	0	0	M	NA_	NA_	NA_	NA_	NA_	NA_	NA_	NA_NA_NA_NA_NA_NA_NA_	Susceptible	0
888	157	P	5	0	0	0	1	0	0	1	0	M	NA_	NA_	NA_	GN_	NA_	NA_	TET_	NA_NA_NA_GN_NA_NA_TET_	GN-TET	2
889	157	P	6	0	1	0	0	0	0	1	0	M	NA_	CIP_	NA_	NA_	NA_	NA_	TET_	NA_CIP_NA_NA_NA_NA_TET_	CIP-TET	2
890	157	P	7	0	1	0	0	0	0	0	0	M	NA_	CIP_	NA_	NA_	NA_	NA_	NA_	NA_CIP_NA_NA_NA_NA_NA_	CIP	1
891	157	P	8	0	0	0	0	0	0	0	0	M	NA_	NA_	NA_	NA_	NA_	NA_	NA_	NA_NA_NA_NA_NA_NA_NA_	Susceptible	0
892	157	P	9	0	0	0	0	0	0	0	0	M	NA_	NA_	NA_	NA_	NA_	NA_	NA_	NA_NA_NA_NA_NA_NA_NA_	Susceptible	0
893	157	U	1	0	0	0	0	0	0	0	0	M	NA_	NA_	NA_	NA_	NA_	NA_	NA_	NA_NA_NA_NA_NA_NA_NA_	Susceptible	0
894	158	C	1	0	0	0	0	0	0	1	0	M	NA_	NA_	NA_	NA_	NA_	NA_	TET_	NA_NA_NA_NA_NA_NA_TET_	TET	1
895	158	P	1	0	1	0	0	0	0	0	0	M	NA_	CIP_	NA_	NA_	NA_	NA_	NA_	NA_CIP_NA_NA_NA_NA_NA_	CIP	1
896	158	P	2	0	0	0	0	0	0	1	0	M	NA_	NA_	NA_	NA_	NA_	NA_	TET_	NA_NA_NA_NA_NA_NA_TET_	TET	1
897	158	P	3	1	0	0	0	0	1	0	0	M	CHL_	NA_	NA_	NA_	NA_	SXT_	NA_	CHL_NA_NA_NA_NA_SXT_NA_	CHL-SXT	2
898	158	P	4	1	0	0	0	0	1	0	0	M	CHL_	NA_	NA_	NA_	NA_	SXT_	NA_	CHL_NA_NA_NA_NA_SXT_NA_	CHL-SXT	2
899	158	P	5	0	0	0	0	0	1	1	0	M	NA_	NA_	NA_	NA_	NA_	SXT_	TET_	NA_NA_NA_NA_NA_SXT_TET_	SXT-TET	2
900	158	P	6	0	0	0	0	0	0	0	0	M	NA_	NA_	NA_	NA_	NA_	NA_	NA_	NA_NA_NA_NA_NA_NA_NA_	Susceptible	0
901	158	P	7	0	1	0	0	0	0	1	0	M	NA_	CIP_	NA_	NA_	NA_	NA_	TET_	NA_CIP_NA_NA_NA_NA_TET_	CIP-TET	2
902	158	P	8	1	0	0	0	0	1	1	1	M	CHL_	NA_	NA_	NA_	NA_	SXT_	TET_	CHL_NA_NA_NA_NA_SXT_TET_	CHL-SXT-TET	3
903	158	P	9	0	0	0	0	0	0	0	0	M	NA_	NA_	NA_	NA_	NA_	NA_	NA_	NA_NA_NA_NA_NA_NA_NA_	Susceptible	0
904	158	U	1	0	0	0	0	0	0	0	0	M	NA_	NA_	NA_	NA_	NA_	NA_	NA_	NA_NA_NA_NA_NA_NA_NA_	Susceptible	0
905	159	C	1	0	0	0	0	0	0	0	0	M	NA_	NA_	NA_	NA_	NA_	NA_	NA_	NA_NA_NA_NA_NA_NA_NA_	Susceptible	0
906	159	P	1	0	0	0	0	0	0	1	0	M	NA_	NA_	NA_	NA_	NA_	NA_	TET_	NA_NA_NA_NA_NA_NA_TET_	TET	1
907	159	P	2	0	0	0	0	0	0	1	0	M	NA_	NA_	NA_	NA_	NA_	NA_	TET_	NA_NA_NA_NA_NA_NA_TET_	TET	1
908	159	P	3	0	0	0	0	0	0	0	0	M	NA_	NA_	NA_	NA_	NA_	NA_	NA_	NA_NA_NA_NA_NA_NA_NA_	Susceptible	0
909	159	P	4	0	0	0	0	0	0	1	0	M	NA_	NA_	NA_	NA_	NA_	NA_	TET_	NA_NA_NA_NA_NA_NA_TET_	TET	1
910	159	P	5	0	0	0	0	0	0	0	0	M	NA_	NA_	NA_	NA_	NA_	NA_	NA_	NA_NA_NA_NA_NA_NA_NA_	Susceptible	0
911	159	P	6	0	0	0	0	0	0	0	0	M	NA_	NA_	NA_	NA_	NA_	NA_	NA_	NA_NA_NA_NA_NA_NA_NA_	Susceptible	0
912	159	P	7	1	0	0	0	0	1	0	0	M	CHL_	NA_	NA_	NA_	NA_	SXT_	NA_	CHL_NA_NA_NA_NA_SXT_NA_	CHL-SXT	2
913	159	P	8	0	1	0	0	0	0	1	0	M	NA_	CIP_	NA_	NA_	NA_	NA_	TET_	NA_CIP_NA_NA_NA_NA_TET_	CIP-TET	2
914	159	P	9	1	0	0	0	0	1	0	0	M	CHL_	NA_	NA_	NA_	NA_	SXT_	NA_	CHL_NA_NA_NA_NA_SXT_NA_	CHL-SXT	2
915	160	C	1	0	0	0	0	0	0	0	0	M	NA_	NA_	NA_	NA_	NA_	NA_	NA_	NA_NA_NA_NA_NA_NA_NA_	Susceptible	0
916	160	P	1	0	0	0	0	0	0	0	0	M	NA_	NA_	NA_	NA_	NA_	NA_	NA_	NA_NA_NA_NA_NA_NA_NA_	Susceptible	0
917	160	P	2	0	0	0	0	0	0	0	0	M	NA_	NA_	NA_	NA_	NA_	NA_	NA_	NA_NA_NA_NA_NA_NA_NA_	Susceptible	0
918	160	P	3	1	1	0	0	0	0	1	1	M	CHL_	CIP_	NA_	NA_	NA_	NA_	TET_	CHL_CIP_NA_NA_NA_NA_TET_	CHL-CIP-TET	3
919	160	P	4	0	0	0	0	0	0	0	0	M	NA_	NA_	NA_	NA_	NA_	NA_	NA_	NA_NA_NA_NA_NA_NA_NA_	Susceptible	0
920	160	P	5	0	0	0	0	0	0	0	0	M	NA_	NA_	NA_	NA_	NA_	NA_	NA_	NA_NA_NA_NA_NA_NA_NA_	Susceptible	0
921	160	P	6	1	0	0	0	0	1	0	0	M	CHL_	NA_	NA_	NA_	NA_	SXT_	NA_	CHL_NA_NA_NA_NA_SXT_NA_	CHL-SXT	2
922	160	P	7	0	0	0	0	0	1	0	0	M	NA_	NA_	NA_	NA_	NA_	SXT_	NA_	NA_NA_NA_NA_NA_SXT_NA_	SXT	1
923	160	P	8	0	0	0	0	0	1	1	0	M	NA_	NA_	NA_	NA_	NA_	SXT_	TET_	NA_NA_NA_NA_NA_SXT_TET_	SXT-TET	2
924	160	P	9	0	1	0	0	0	0	0	0	M	NA_	CIP_	NA_	NA_	NA_	NA_	NA_	NA_CIP_NA_NA_NA_NA_NA_	CIP	1
925	161	P	1	0	0	0	0	0	0	1	0	M	NA_	NA_	NA_	NA_	NA_	NA_	TET_	NA_NA_NA_NA_NA_NA_TET_	TET	1
926	161	P	2	0	0	0	0	0	0	0	0	M	NA_	NA_	NA_	NA_	NA_	NA_	NA_	NA_NA_NA_NA_NA_NA_NA_	Susceptible	0
927	161	P	3	0	0	0	0	0	0	0	0	M	NA_	NA_	NA_	NA_	NA_	NA_	NA_	NA_NA_NA_NA_NA_NA_NA_	Susceptible	0
928	161	P	4	1	1	0	0	0	0	0	0	M	CHL_	CIP_	NA_	NA_	NA_	NA_	NA_	CHL_CIP_NA_NA_NA_NA_NA_	CHL-CIP	2
929	161	P	5	1	0	0	0	0	1	1	1	M	CHL_	NA_	NA_	NA_	NA_	SXT_	TET_	CHL_NA_NA_NA_NA_SXT_TET_	CHL-SXT-TET	3
930	161	P	6	1	1	0	0	0	1	0	1	M	CHL_	CIP_	NA_	NA_	NA_	SXT_	NA_	CHL_CIP_NA_NA_NA_SXT_NA_	CHL-CIP-SXT	3
931	161	P	7	0	0	0	0	0	1	0	0	M	NA_	NA_	NA_	NA_	NA_	SXT_	NA_	NA_NA_NA_NA_NA_SXT_NA_	SXT	1
932	161	P	8	0	1	0	0	0	0	0	0	M	NA_	CIP_	NA_	NA_	NA_	NA_	NA_	NA_CIP_NA_NA_NA_NA_NA_	CIP	1
933	161	P	9	0	1	0	0	0	0	0	0	M	NA_	CIP_	NA_	NA_	NA_	NA_	NA_	NA_CIP_NA_NA_NA_NA_NA_	CIP	1
934	162	C	1	0	0	0	0	0	0	0	0	M	NA_	NA_	NA_	NA_	NA_	NA_	NA_	NA_NA_NA_NA_NA_NA_NA_	Susceptible	0
935	162	P	1	1	0	0	0	0	1	1	1	M	CHL_	NA_	NA_	NA_	NA_	SXT_	TET_	CHL_NA_NA_NA_NA_SXT_TET_	CHL-SXT-TET	3
936	162	P	2	0	0	0	0	0	0	0	0	M	NA_	NA_	NA_	NA_	NA_	NA_	NA_	NA_NA_NA_NA_NA_NA_NA_	Susceptible	0
937	162	P	3	1	0	0	0	0	1	1	1	M	CHL_	NA_	NA_	NA_	NA_	SXT_	TET_	CHL_NA_NA_NA_NA_SXT_TET_	CHL-SXT-TET	3
938	162	P	4	1	0	0	0	0	1	0	0	M	CHL_	NA_	NA_	NA_	NA_	SXT_	NA_	CHL_NA_NA_NA_NA_SXT_NA_	CHL-SXT	2
939	162	P	5	1	0	0	0	0	1	1	1	M	CHL_	NA_	NA_	NA_	NA_	SXT_	TET_	CHL_NA_NA_NA_NA_SXT_TET_	CHL-SXT-TET	3
940	162	P	6	0	0	0	0	0	0	0	0	M	NA_	NA_	NA_	NA_	NA_	NA_	NA_	NA_NA_NA_NA_NA_NA_NA_	Susceptible	0
941	162	P	7	1	0	0	0	0	1	1	1	M	CHL_	NA_	NA_	NA_	NA_	SXT_	TET_	CHL_NA_NA_NA_NA_SXT_TET_	CHL-SXT-TET	3
942	162	P	8	0	0	0	0	0	0	1	0	M	NA_	NA_	NA_	NA_	NA_	NA_	TET_	NA_NA_NA_NA_NA_NA_TET_	TET	1
943	162	P	9	1	0	0	0	0	1	1	0	M	CHL_	NA_	NA_	NA_	NA_	SXT_	TET_	CHL_NA_NA_NA_NA_SXT_TET_	CHL-SXT-TET	3
944	163	C	1	0	0	0	0	0	1	0	0	M	NA_	NA_	NA_	NA_	NA_	SXT_	NA_	NA_NA_NA_NA_NA_SXT_NA_	SXT	1
945	163	P	1	0	0	0	0	0	0	0	0	M	NA_	NA_	NA_	NA_	NA_	NA_	NA_	NA_NA_NA_NA_NA_NA_NA_	Susceptible	0
946	163	P	2	0	0	0	1	0	0	1	0	M	NA_	NA_	NA_	GN_	NA_	NA_	TET_	NA_NA_NA_GN_NA_NA_TET_	GN-TET	2
947	163	P	3	0	0	0	0	0	0	1	0	M	NA_	NA_	NA_	NA_	NA_	NA_	TET_	NA_NA_NA_NA_NA_NA_TET_	TET	1
948	163	P	4	0	0	0	0	0	0	1	0	M	NA_	NA_	NA_	NA_	NA_	NA_	TET_	NA_NA_NA_NA_NA_NA_TET_	TET	1
949	163	P	5	0	0	0	0	0	0	1	0	M	NA_	NA_	NA_	NA_	NA_	NA_	TET_	NA_NA_NA_NA_NA_NA_TET_	TET	1
950	163	P	6	0	0	0	0	0	0	0	0	M	NA_	NA_	NA_	NA_	NA_	NA_	NA_	NA_NA_NA_NA_NA_NA_NA_	Susceptible	0
951	163	P	7	0	0	0	0	0	0	1	0	M	NA_	NA_	NA_	NA_	NA_	NA_	TET_	NA_NA_NA_NA_NA_NA_TET_	TET	1
952	163	P	8	1	0	0	0	0	1	0	0	M	CHL_	NA_	NA_	NA_	NA_	SXT_	NA_	CHL_NA_NA_NA_NA_SXT_NA_	CHL-SXT	2
953	163	P	9	0	0	0	0	0	0	0	0	M	NA_	NA_	NA_	NA_	NA_	NA_	NA_	NA_NA_NA_NA_NA_NA_NA_	Susceptible	0
954	164	C	1	0	0	0	0	0	0	0	0	M	NA_	NA_	NA_	NA_	NA_	NA_	NA_	NA_NA_NA_NA_NA_NA_NA_	Susceptible	0
955	164	P	1	0	0	0	0	0	0	0	0	M	NA_	NA_	NA_	NA_	NA_	NA_	NA_	NA_NA_NA_NA_NA_NA_NA_	Susceptible	0
956	164	P	2	1	1	0	0	0	1	1	1	M	CHL_	CIP_	NA_	NA_	NA_	SXT_	TET_	CHL_CIP_NA_NA_NA_SXT_TET_	CHL-CIP-SXT-TET	4
957	164	P	3	0	0	0	0	0	0	0	0	M	NA_	NA_	NA_	NA_	NA_	NA_	NA_	NA_NA_NA_NA_NA_NA_NA_	Susceptible	0
958	164	P	4	0	1	0	0	0	1	1	1	M	NA_	CIP_	NA_	NA_	NA_	SXT_	TET_	NA_CIP_NA_NA_NA_SXT_TET_	CIP-SXT-TET	3
959	164	P	5	0	0	0	0	0	0	1	0	M	NA_	NA_	NA_	NA_	NA_	NA_	TET_	NA_NA_NA_NA_NA_NA_TET_	TET	1
960	164	P	6	0	0	0	0	0	0	0	0	M	NA_	NA_	NA_	NA_	NA_	NA_	NA_	NA_NA_NA_NA_NA_NA_NA_	Susceptible	0
961	164	P	7	0	0	0	0	0	0	0	0	M	NA_	NA_	NA_	NA_	NA_	NA_	NA_	NA_NA_NA_NA_NA_NA_NA_	Susceptible	0
962	164	P	8	0	0	0	0	0	1	1	0	M	NA_	NA_	NA_	NA_	NA_	SXT_	TET_	NA_NA_NA_NA_NA_SXT_TET_	SXT-TET	2
963	164	P	9	0	0	0	0	0	0	0	0	M	NA_	NA_	NA_	NA_	NA_	NA_	NA_	NA_NA_NA_NA_NA_NA_NA_	Susceptible	0
964	164	P	10	1	0	0	0	0	1	0	0	M	CHL_	NA_	NA_	NA_	NA_	SXT_	NA_	CHL_NA_NA_NA_NA_SXT_NA_	CHL-SXT	2
965	164	U	1	1	0	0	0	0	1	1	1	M	CHL_	NA_	NA_	NA_	NA_	SXT_	TET_	CHL_NA_NA_NA_NA_SXT_TET_	CHL-SXT-TET	3
966	165	C	1	0	0	0	0	0	0	0	0	M	NA_	NA_	NA_	NA_	NA_	NA_	NA_	NA_NA_NA_NA_NA_NA_NA_	Susceptible	0
967	165	P	1	0	0	0	0	0	0	0	0	M	NA_	NA_	NA_	NA_	NA_	NA_	NA_	NA_NA_NA_NA_NA_NA_NA_	Susceptible	0
968	165	P	2	0	0	0	0	0	0	0	0	M	NA_	NA_	NA_	NA_	NA_	NA_	NA_	NA_NA_NA_NA_NA_NA_NA_	Susceptible	0
969	165	P	3	0	0	0	0	0	0	0	0	M	NA_	NA_	NA_	NA_	NA_	NA_	NA_	NA_NA_NA_NA_NA_NA_NA_	Susceptible	0
970	165	P	4	0	0	0	0	0	0	0	0	M	NA_	NA_	NA_	NA_	NA_	NA_	NA_	NA_NA_NA_NA_NA_NA_NA_	Susceptible	0
971	165	P	5	0	0	0	0	0	0	0	0	M	NA_	NA_	NA_	NA_	NA_	NA_	NA_	NA_NA_NA_NA_NA_NA_NA_	Susceptible	0
972	165	P	6	1	0	0	0	0	1	0	0	M	CHL_	NA_	NA_	NA_	NA_	SXT_	NA_	CHL_NA_NA_NA_NA_SXT_NA_	CHL-SXT	2
973	165	P	7	1	0	0	0	0	0	1	0	M	CHL_	NA_	NA_	NA_	NA_	NA_	TET_	CHL_NA_NA_NA_NA_NA_TET_	CHL-TET	2
974	165	P	8	0	0	0	0	0	0	0	0	M	NA_	NA_	NA_	NA_	NA_	NA_	NA_	NA_NA_NA_NA_NA_NA_NA_	Susceptible	0
975	166	C	1	0	0	0	0	0	1	1	0	M	NA_	NA_	NA_	NA_	NA_	SXT_	TET_	NA_NA_NA_NA_NA_SXT_TET_	SXT-TET	2
976	166	P	1	0	0	0	0	0	0	0	0	M	NA_	NA_	NA_	NA_	NA_	NA_	NA_	NA_NA_NA_NA_NA_NA_NA_	Susceptible	0
977	166	P	2	0	1	0	0	0	0	0	0	M	NA_	CIP_	NA_	NA_	NA_	NA_	NA_	NA_CIP_NA_NA_NA_NA_NA_	CIP	1
978	166	P	3	0	0	0	0	0	0	0	0	M	NA_	NA_	NA_	NA_	NA_	NA_	NA_	NA_NA_NA_NA_NA_NA_NA_	Susceptible	0
979	166	P	4	0	0	0	0	0	0	0	0	M	NA_	NA_	NA_	NA_	NA_	NA_	NA_	NA_NA_NA_NA_NA_NA_NA_	Susceptible	0
980	166	P	5	0	0	0	0	0	0	0	0	M	NA_	NA_	NA_	NA_	NA_	NA_	NA_	NA_NA_NA_NA_NA_NA_NA_	Susceptible	0
981	166	P	6	0	0	0	0	0	0	0	0	M	NA_	NA_	NA_	NA_	NA_	NA_	NA_	NA_NA_NA_NA_NA_NA_NA_	Susceptible	0
982	166	P	7	0	0	0	0	0	0	0	0	M	NA_	NA_	NA_	NA_	NA_	NA_	NA_	NA_NA_NA_NA_NA_NA_NA_	Susceptible	0
983	166	P	8	0	0	0	0	0	1	0	0	M	NA_	NA_	NA_	NA_	NA_	SXT_	NA_	NA_NA_NA_NA_NA_SXT_NA_	SXT	1
984	166	P	9	0	0	0	0	0	0	1	0	M	NA_	NA_	NA_	NA_	NA_	NA_	TET_	NA_NA_NA_NA_NA_NA_TET_	TET	1
985	166	U	1	0	0	0	1	0	0	1	0	M	NA_	NA_	NA_	GN_	NA_	NA_	TET_	NA_NA_NA_GN_NA_NA_TET_	GN-TET	2
